# Supplementary material for: Mitochondrial calcium exchange links metabolism with the epigenome to control cellular differentiation
Source: Nat Commun. 2019 Oct 4;10:4509. doi: 10.1038/s41467-019-12103-x (PMC6778142; doi:10.1038/s41467-019-12103-x)
Supplement: Supplementary file 3 — Supplementary Dataset 1 [file 41467_2019_12103_MOESM3_ESM.xlsx]

## Sheet: Supplemental Table 1
	Compound name	KEGG ID	HMDB ID	Ad-βgal Veh		Ad-Cre Veh		Ad-βgal + TGFβ		Ad-Cre + TGFβ
				Mean	SEM	Mean	SEM	Mean	SEM	Mean	SEM
	NAD+	C00003	HMDB00902	1795.99	54.5778	1997.54	66.67	1637.99	95.9321	1960.44	126.284
	cAMP	C00575	HMDB00058	3.71475	0.213799	5.89557	0.848472	3.08249	0.239957	3.1356	0.313788
	NADH	C00004	HMDB01487	164.607	12.0108	194.429	2.52177	123.263	9.20631	188.855	5.90812
	ADP-ribose	C00301	HMDB01178	7.50055	1.04247	7.03824	0.497666	11.4179	7.53994	5.15511	0.70489
	UDP-glucose	C00029	HMDB00286	915.33	37.3563	1092.98	96.6798	1083.4	75.2061	1343.74	86.2465
	NADP+	C00006	HMDB00217	204.664	8.32686	252.187	11.1148	179.044	4.04502	225.332	10.3501
	IMP	C00130	HMDB00175	98.4099	12.4022	114.574	6.63494	59.3236	6.1674	112.017	8.61434
	Glucose 6-phosphate	C00092,C00668,C01172	HMDB01401	77.3325	4.10783	110.597	13.3152	89.4861	8.85433	125.309	4.00059
	Fructose 6-phosphate	C00085,C05345	HMDB00124	15.4326	2.62897	20.7269	1.9834	16.7119	1.87323	23.0424	5.24528
	Galactose 1-phosphate	C00446	HMDB00645	14.5532	3.75218	17.7605	3.98646	20.0897	2.28625	27.8415	6.62237
	Glucose 1-phosphate	C00103	HMDB01586	60.202	11.239	72.4415	8.97762	55.0214	0.347851	73.2388	4.19101
	Acetyl CoA	C00024	HMDB01206	8.9423	1.08318	4.33039	0.056305	7.99033	0.899932	11.5236	2.66145
	Folic acid	C00504	HMDB00121	12.6674	0.672885	14.0914	0.318175	13.3006	0.666552	17.2723	1.99361
	Ribose 5-phosphate	C00117	HMDB01548	153.682	19.2207	121.246	16.2859	198.25	39.8235	280.804	40.9224
	CoA	C00010	HMDB01423	34.2813	1.16421	45.7454	0.669323	16.1087	1.58731	20.7548	1.99698
	Ribulose 5-phosphate	C00199,C01101	HMDB00618	35.4509	0.762473	38.8281	9.21768	48.3261	8.04946	68.7684	6.72205
	HMG CoA	C00356	HMDB01375	10.2317	0.197949	13.1617	0.328082	9.59867	0.595967	12.9991	0.472382
	Glyceraldehyde 3-phosphate	C00118,C00661	HMDB01112	130.724	16.361	145.121	38.5868	242.539	94.0059	444.25	15.4491
	Malonyl CoA	C00083	HMDB01175	3.81386	0.12399	5.09822	0.240248	3.61624	0.424889	5.2916	0.308944
	Phosphocreatine	C02305	HMDB01511	5128.83	102.444	6121.47	333.461	4792.62	153.865	5537.73	138.983
	XMP	C00655	HMDB01554	3.29088	0.499836	5.17303	0.776707	3.47466	0.273143	4.44505	0.70717
	Dihydroxyacetone phosphate	C00111	HMDB01473	324.826	53.6298	292.808	67.6528	693.288	23.5095	802.266	14.7553
	Adenylosuccinic acid	C03794	HMDB00536	8.77642	0.306162	11.3413	0.435561	7.26519	0.422821	10.9492	0.668268
	Fructose 1,6-diphosphate	C00354	HMDB01058	462.453	33.7897	619.19	119.8	1132.38	80.5635	1576.91	96.0226
	6-Phosphogluconic acid	C00345	HMDB01316	34.4957	2.78814	36.2303	2.94919	38.2253	1.43765	50.805	1.36777
	N-Carbamoylaspartic acid	C00438	HMDB00828	31.849	1.49688	37.5742	1.59307	48.2044	4.04449	56.6653	3.87504
	PRPP	C00119	HMDB00280	1446.33	169.399	2042.45	121.433	3240.67	294.277	3146.06	302.937
	2-Phosphoglyceric acid	C00631	HMDB03391	41.4531	3.18944	46.7869	2.77293	32.8548	4.06371	42.3924	1.31332
	2,3-Diphosphoglyceric acid	C01159	HMDB01294	107.25	2.61076	134.037	6.58227	232.784	7.09523	274.193	10.9354
	3-Phosphoglyceric acid	C00197	HMDB00807	329.244	29.9684	392.669	32.2251	299.531	22.6431	325.894	10.2438
	Phosphoenolpyruvic acid	C00074	HMDB00263	93.1168	5.45369	116.313	15.1468	78.022	6.99711	74.8214	8.05186
	GMP	C00144	HMDB01397	81.3252	1.57107	89.5796	7.11204	68.4549	5.83271	81.4551	2.77135
	AMP	C00020	HMDB00045	352.705	7.56842	397.774	24.0692	283.661	26.9056	439.667	38.2818
	2-Oxoisovaleric acid	C00141	HMDB00019	115.076	2.1252	130.957	0.760357	81.1897	1.25996	131.451	4.66171
	GDP	C00035	HMDB01201	240.948	17.6955	318.954	29.7938	162.956	22.4452	225.983	19.0714
	Lactic acid	C00186,C00256,C01432	HMDB00190,HMDB01311	42502.1	3819.52	47167.2	493.816	37383.5	6288.06	44045.6	2148.82
	ADP	C00008	HMDB01341	1812.33	76.2943	2458.89	48.7057	1211.95	95.7578	1755.11	89.17
	GTP	C00044	HMDB01273	2921.95	142.779	3379.9	104.17	2051.71	62.216	2644.16	71.9214
	ATP	C00002	HMDB00538	17010.9	632.603	19266.1	823.846	11310	305.005	14421.8	398.297
	Glycerol 3-phosphate	C00093	HMDB00126	397.057	13.1677	454.663	18.9967	349.054	5.46363	420.185	20.7582
	Pyruvic acid	C00022	HMDB00243	963.543	47.1614	1162.14	20.1689	1609.47	156.659	2143.7	78.5363
	N-Acetylglutamic acid	C00624	HMDB01138	53.3341	1.23466	63.8395	4.84795	38.2927	3.98358	52.9383	2.7123
	2-Hydroxyglutaric acid	C01087,C02630,C03196	HMDB00606,HMDB00694	70.7156	6.05034	95.6479	2.01249	77.1125	6.59424	95.6507	6.80573
	Succinic acid	C00042	HMDB00254	108.149	17.6406	130.376	7.94746	152.53	50.4697	168.684	6.56362
	Malic acid	C00149,C00497,C00711	HMDB00156,HMDB00744	1311.05	180.298	1369.96	88.8342	1288.16	143.927	1300.15	115.936
	2-Oxoglutaric acid	C00026	HMDB00208	229.174	107.256	455.709	45.8128	450.471	46.3438	611.636	17.862
	Fumaric acid	C00122	HMDB00134	168.911	74.6578	67.9021	1.39764	81.864	25.6563	127.565	52.1095
	Citric acid	C00158	HMDB00094	554.572	58.4169	800.306	50.757	296.964	126.679	317.336	7.69717
	Gly	C00037	HMDB00123	65105.4	2386.22	72597.5	652.481	29594.2	776.941	40350.1	1983.7
	Putrescine	C00134	HMDB01414	26.121	5.9231	23.4286	8.18122	14.9919	7.44641	34.1461	22.1561
	Ala	C00041,C00133,C01401	HMDB00161,HMDB01310	29810.5	1154.95	32132.2	128.487	17475.7	564.355	23502.8	1280.22
	β-Ala	C00099	HMDB00056	1135.93	45.1965	1298.54	30.5544	367.365	10.3807	539.611	11.9867
	γ-Aminobutyric acid	C00334	HMDB00112	100.62	6.66628	121.362	3.01213	55.0952	1.074	73.6693	6.47897
	Choline	C00114	HMDB00097	999.509	30.4488	1037.26	42.2857	489.504	38.2102	619.148	79.9189
	Ser	C00065,C00716,C00740	HMDB00187,HMDB03406	18416.4	790.284	20304.3	244.535	12827.5	200.376	17764.3	867.241
	Pro	C00148,C00763,C16435	HMDB00162,HMDB03411	8719.41	293.198	8658.45	70.3961	5045.54	159.805	6373.7	373.759
	Val	C00183,C06417,C16436	HMDB00883	5718.69	185.386	5662.26	113.468	3541.98	110.162	5149.22	179.778
	Thr	C00188,C00820	HMDB00167	25717.4	1058.46	27581	209.274	16868.8	257.401	22862.5	889.564
	Hydroxyproline	C01015,C01157	HMDB06055,HMDB00725	256.766	5.25454	284.766	5.56328	205.776	4.04689	286.323	14.8438
	Creatine	C00300	HMDB00064	7073.21	546.514	7493.3	55.9537	2679.66	116.167	3763.53	167.991
	Ile	C00407,C06418,C16434	HMDB00172	5683.56	84.1601	5493.95	68.9191	3667.2	196.904	5180.04	176.227
	Leu	C00123,C01570,C16439	HMDB00687	5723.61	140.13	5600.58	82.1197	3742.4	187.753	5257.33	238.36
	Asn	C00152,C01905,C16438	HMDB00168	1654.97	73.051	1817.04	16.9786	754.784	21.0832	1074.01	13.9409
	Ornithine	C00077,C00515,C01602	HMDB00214,HMDB03374	183.359	4.62609	211.258	3.16543	133.908	2.88259	184.418	4.0466
	Asp	C00049,C00402,C16433	HMDB00191,HMDB06483	5161.48	232.028	5257.52	252.567	4177.38	12.1823	5494.22	306.938
	Spermidine	C00315	HMDB01257	66.4419	12.6543	86.955	8.82913	96.7328	4.8443	84.7772	12.6397
	Gln	C00064,C00303,C00819	HMDB00641,HMDB03423	40193.3	1155.11	42275.1	879.526	29561.7	703.575	40842.5	1813.87
	Lys	C00047,C00739,C16440	HMDB00182,HMDB03405	3789.6	128.105	3953.44	166.701	2871.48	67.9486	4155.53	15.0541
	Glu	C00025,C00217,C00302	HMDB00148,HMDB03339	89557.8	3439.37	97912.1	793.821	70866.9	807.027	95517.9	3306.85
	Met	C00073,C00855,C01733	HMDB00696	1653.42	87.516	1620.3	66.046	1049.03	85.8398	1587.85	100.7
	His	C00135,C00768,C06419	HMDB00177	1362.06	41.2835	1442.75	25.4503	932.764	29.3717	1321.88	18.076
	Phe	C00079,C02057,C02265	HMDB00159	2757.66	67.791	2709.72	62.1754	1809.92	76.1377	2517.37	88.3271
	Arg	C00062,C00792	HMDB00517,HMDB03416	1752.69	53.8975	1967.96	132.324	1406.69	49.6065	2099.92	28.3276
	Tyr	C00082,C01536,C06420	HMDB00158	2712.62	106.766	2718.79	23.2727	1695.52	67.4276	2413.45	84.3907
	Trp	C00078,C00525,C00806	HMDB00929	661.434	18.913	633.856	9.29299	393.071	17.1808	566.484	15.4079
	Glutathione (GSSG)	C00127	HMDB03337	3234.59	209.327	3864.21	117.181	2490.13	50.1731	3868.29	213.061
	Glutathione (GSH)	C00051	HMDB00125	7716.91	127.829	8661.05	14.4148	2889.39	73.062	3822	122.343
	S-Adenosylmethionine	C00019	HMDB01185	252.787	9.86062	268.016	4.52121	173.166	5.09614	249.405	12.126
	Adenylate Energy Charge			0.934184	0.0031861	0.926314	0.00210617	0.930544	0.0051435	0.920851	0.00293226
	Total Adenylate			19175.9	592.473	22122.8	851.604	12805.6	337.5	16616.5	510.408
	Guanylate Energy Charge			0.937803	0.000145527	0.934133	0.00627657	0.934655	0.00515138	0.934024	0.0031352
	Total Guanylate			3244.23	161.904	3788.44	94.1784	2283.12	86.7807	2951.6	66.9166
	GSH/GSSG			2.40105	0.120179	2.24558	0.0698326	1.16246	0.0532873	0.994491	0.0660288
	Total Glutathione			14186.1	523.253	16389.5	226.455	7869.65	33.8362	11558.6	414.638
	NAD+/NADH			10.9918	0.590568	10.2692	0.230484	13.3191	0.215046	10.3791	0.592667
	Lactate/Pyruvate			43.9391	1.94391	40.6147	0.914623	24.1054	5.97269	20.5303	0.360844
	Glycerol 3-phosphate/DHAP			1.28256	0.19394	1.7346	0.412462	0.505119	0.0246356	0.524321	0.0295561
	Total Essential Amino Acids			53067.5	1583.29	54697.8	574.159	34876.7	988.1	48598.2	1671.35
	Total Ketogenic Amino Acids			47045.9	1400.28	48691.3	462.842	31048.4	836.883	42952.7	1463.45
	Total BCAA			17125.9	409.537	16756.8	261.609	10951.6	490.673	15586.6	593.672
	Total Aromatic Amino Acids			6131.71	191.342	6062.36	65.9435	3898.51	158.044	5497.31	178.966
	Fischer's Ratio (BCAA/AAA)			2.79451	0.0323991	2.7638	0.0146383	2.80855	0.0390714	2.83433	0.0157876
	Total Glu-related Amino Acids			141585	4878.71	152256	936.891	107814	1600.53	146156	5403.34
	Total Acetyl CoA-related Amino Acids			15858.2	331.861	15681.8	324.151	10674.1	451.051	15159.4	420.841
	Total Fumarate-related Amino Acids			5470.28	173.643	5428.51	57.2627	3505.44	143.498	4930.83	172.292
	Total Succinyl CoA-related Amino Acids			13055.7	352.655	12776.5	204.669	8258.21	383.998	11917.1	451.999
	Total Oxaloacetate-related Amino Acids			6816.45	304.759	7074.56	269.002	4932.17	16.4604	6568.22	314.987
	G6P/R5P			0.528444	0.100944	0.916788	0.0257558	0.500531	0.122349	0.460322	0.0491404
	Putrescine/Spermidine			0.435336	0.133477	0.285153	0.12243	0.159931	0.0849437	0.342262	0.207554
