# Supplementary material for: Mitochondrial calcium exchange links metabolism with the epigenome to control cellular differentiation
Source: Nat Commun. 2019 Oct 4;10:4509. doi: 10.1038/s41467-019-12103-x (PMC6778142; doi:10.1038/s41467-019-12103-x)
Supplement: Supplementary file 4 — Source Data [file 41467_2019_12103_MOESM4_ESM.xlsx]

## Sheet: Fig 1d
Time (sec)	Ad-βgal														Ad-Cre
0	0	0	0	0	0	0	0	0	0	0	0	0	0		0	0	0	0	0	0	0	0	0	0	0	0	0
1.99812	0	0	0	0	0	0	0	0	0	0	0	0	0		0	0	0	0	0	0	0	0	0	0	0	0	0
3.99723	0	0	0	0	0	0	0	0	0	0	0	0	0		0	0	0	0	0	0	0	0	0	0	0	0	0
5.99834	0	0	0	0	0	0	0	0	0	0	0	0	0		0	0	0	0	0	0	0	0	0	0	0.00905033	0	0
7.98046	0	0	0	0	0	0	0	0	0	0	0	0	0		0	0.00602391	0	0	0	0	0	0	0	0	0.0254726	0	0
9.97957	0	0	0.000143665	0	0	0	0	0	0	0	0	0	0		0	0.0147641	0	0	0	0	0	0	0	0	0.0129948	0	0
12.0107	0	0	0	0	0	0	0	0	0	0	0	0	0		0	0.0140238	0	0	0	0	0	0	0	0	0.00772522	0	0
14.0098	0	0	0	0	0	0	0	0	0	0	0	0	0		0	0.0339691	0	0	0	0	0	0	0	0	0.0108595	0	0
16.0089	0	0	0.000629572	0	0	0	0	0	0	0	0	0	0		0	0.0354878	0	0	0	0	0	0	0	0	0.0285889	0	0
17.992	0	0	0.00329584	0.00105033	0	0	0	0	0	0	0	0	0		0	0.026013	0	0	0.00134639	0	0	0	0	0	0.0316176	0	0
19.9901	0	0	0	0	0	0	0	0	0	0	0	0	0		0	0.0274371	0	0	0.00975856	0	0	0	0	0	0.0186866	0	0
21.9893	0	0	0	0	0	0	0	0	0	0	0	0	0		0	0.0140703	0	0	0.00949785	0	0	0	0	0	0.0261397	0	0
23.9894	0	0	0	0	0	0	0	0	0	0	0	0	0		0	0.0154141	0	0	0.0168221	0	0	0	0	0	0.0160599	0	0.0101219
26.0035	0	0	0	0	0	0	0	0	0	0	0	0	0		0	0.00806427	0	0	0.0273992	0	0	0	0	0	0.0112943	0	0.0197251
28.0026	0	0	0	0	0	0	0	0	0	0	0	0	0		0	0.00536596	0	0	0.0336083	0	0	0	0	0	0.0229525	0	0.0327086
30.0017	0	0	0	0	0	0	0	0	0	0	0	0	0		0	0.0101909	0	0	0.0370651	0	0	0	0	0	0.0468983	0	0.0393534
32.0018	0	0	0.00189701	0	0	0	0	0	0	0	0	0	0		0	0.00663485	0	0	0.0307434	0	0	0	0.00174324	0	0.0410388	0	0.0456059
33.999	0	0	0.00627386	0	0	0	0	0	0	0	0	0	0		0	0.0172512	0	0	0.0214356	0	0	0	0.000412719	0	0.0313966	0	0.0377847
35.9991	0	0	0.00324362	0	0	0	0	0	0	0	0	0	0		0	0.0209249	0	0	0.0313412	0	0	0	0	0	0.0266993	0	0.0438395
37.9822	0	0	0.00483897	0	0	0	0	0	0	0	0	0	0		0	0.0271789	0	0	0.029909	0	0	0	0	0	0.0381549	0	0.0507645
39.9973	0	0	0.00412843	0	0	0	0	0	0	0	0	0	0		0	0.0351686	0	0	0.0232954	0	0	0	0.00807397	0	0.0377199	0	0.052279
41.9974	0	0	0.0073216	0	0	0	0	0	0	0	0	0	0		0	0.0528149	0	0	0.0174024	0	0	0	0.0120612	0	0.0406194	0	0.0563539
43.9965	0	0	0.0059449	0	0	0	0	0	0	0	0	0	0		0	0.0563581	0	0	0.0143745	0	0	0	0.0148151	0	0.0457334	0	0.0591767
45.9946	0	0	0	0	0	0	0	0	0	0	0	0	0		0	0.059947	0	0	0.0232653	0	0	0	0.00877704	0	0.061459	0	0.0598561
47.9937	0	0	0	0	0	0	0	0	0	0	0	0	0		0	0.04621	0	0	0.0144099	0	0	0	0.00947513	0	0.0511439	0	0.0671164
49.9929	0	0	0.00190588	0	0	0	0	0	0	0	0	0	0		0	0.0459479	0	0	0.0138876	0	0	0	0.0113321	0	0.0647547	0	0.0765575
51.992	0	0	0.00951975	0	0	0	0	0	0	0	0	0	0.00453848		0	0.0415191	0	0	0.00744179	0	0	0	0.0122343	0	0.0448056	0	0.0733033
54.0061	0	0	0.00684993	0	0	0	0	0	0	0	0	0	0.00379997		0	0.0466463	0	0	0.00392078	0	0	0	0.017726	0	0.057804	0	0.0666605
56.0052	0	0	0.00949112	0	0	0	0	0	0	0	0	0	0.00616337		0	0.0441759	0	0	0	0	0	0	0.020104	0	0.0651305	0	0.052893
58.0053	0	0	0.00522399	0	0	0	0	0.000624316	0	0	0	0	0.0041224		0	0.033723	0	0	0	0	0	0	0.0121126	0	0.0559802	0	0.0426844
60.0034	0	0	0.00504584	0.000750678	0	0	0	5.7e-05	0	0	0	0	0		0	0.0431085	0	0	0	0	0	0	0.00581123	0	0.0453556	0	0.0355206
61.9876	0	0	0.0139663	0	0	0	0	0.00197578	0	0	0	0	0.0100421		0	0.0415802	0	0	0	0	0	0	0	0	0.0303054	0	0.0291878
63.9857	0	0	0.016025	0	0	0	0	0.00549207	0	0	0	0	0.015768		0	0.0394476	0	0	0	0	0	0	0	0	0.0346166	0	0.0404562
65.9858	0	0	0.0202014	0	0	0	0	0.00750981	0.00108661	0	0	0	0.0247513		0	0.0528731	0	0	0	0	0	0	0	0	0.0391548	0	0.0414143
68.0009	0	0	0.0218258	0	0	0	0	0.00969723	0.00486835	0	0	0	0.0240976		0	0.0489044	0	0	0.00396068	0	0	0	0	0	0.0422666	0	0.0382825
69.999	0	0	0.0164605	0	0	0	0	0.00487265	0.00237417	0	0	0	0.0158615		0	0.0470945	0	0	0.0110374	0	0	0	0	0	0.0521485	0	0.0402305
71.9991	0	0	0.0178047	0	0	0	0	0.0199127	0.0051549	0	0	0	0.0156792		0	0.0461091	0	0	0.00752142	0	0	0	0.00432932	0	0.0669709	0	0.0274456
73.9972	0	0	0.020942	0.0077976	0	0	0	0.0273681	0.00645132	0	0	0	0.0211967		0	0.0375169	0	0	0.00241872	0	0	0	0	0	0.0597828	0	0.0193184
75.9953	0	0	0.0140512	0.0084596	0	0.00420736	0	0.0224949	0.00236902	0	0	0	0		0	0.044539	0	0	0	0	0	0	0.0030396	0	0.0669614	0	0.0220832
77.9785	0	0	0.0170701	0.0234267	0	0.000810968	0	0.0257852	0	0	0	0	0.00672547		0	0.0444472	0	0	0	0	0	0	0.0121879	0	0.0716736	0	0.0106404
79.9936	0	0	0.0236953	0.0182172	0	0.00222532	0	0.0235325	0	0	0	0	0.0110835		0	0.0402876	0	0	0	0	0	0	0.00885166	0	0.0770798	0	0.0115528
82.0087	0	0	0.0342157	0.0206355	0	0.00177318	0	0.0221486	0.00665015	0	0	0	0.0101757		0	0.0516848	0	0	0	0	0	0	0.0115682	0	0.0931131	0	0.0149983
84.0078	0	0	0.0382373	0.0243449	0	0.00372193	0	0.0204174	0.00443731	0	0	0	0.00793048		0	0.0387102	0	0	0	0	0	0	0.00909806	0	0.104883	0	0.0198977
86.0069	0	0	0.0339573	0.0201507	0	0.00245911	0	0.0167874	0.00293096	0	0	0	0.00639767		0	0.0221595	0	0	0	0	0	0	0.0152544	0	0.0996027	0	0.0195446
87.9901	0	0	0.034396	0.0195259	0	0.00247246	0	0.0258346	0.00201041	0	0	0	0.0156132		0	0.0152782	0	0	0	0	0	0	0.0165915	0	0.113518	0	0.0128379
89.9911	0	0	0.0235493	0.0146941	0	0.00536412	0	0.0192925	0	0	0	0	0		0	0.0134039	0	0	0	0	0	0	0.012751	0	0.113776	0	0.0133829
91.9883	0	0	0.0184628	0.017649	0	0	0	0.016336	0	0	0	0	0		0	0.022567	0	0	0	0	0	0	0.026411	0	0.118461	0	0.0227481
94.0034	0	0	0.0182534	0.0140266	0	0	0	0.0118217	0	0	0	0	0		0	0.0260807	0	0	0	0	0	0	0.029613	0	0.121947	0	0.0218393
96.0025	0	0	0.0374768	0.0189011	0	0	0	0.0160188	0	0	0	0	0		0	0.0324892	0	0	0	0	0	0	0.0324494	0	0.120579	0	0.0150582
98.0006	0	0	0.0391589	0.0194862	0	0	0	0.016352	0	0	0	0	0		0	0.0188384	0	0	0	0	0	0	0.0214591	0	0.119584	0	0.0237283
99.9997	0	0	0.0422488	0.017446	0	0	0	0.0138952	0.00351208	0	0	0	0		0	0.00964749	0	0	0	0	0	0	0.0158448	0	0.130509	0	0.0186176
102.001	0	0	0.0459326	0.0170811	0	0	0	0.0246478	0.00610594	0	0	0	0		0	0.0143994	0	0	0	0	0	0	0.00953499	0	0.107194	0	0.0215507
103.999	0	0	0.0466094	0.0140961	0	0	0	0.0174656	0.00336705	0	0	0	0		0	0.0106534	0	0.00313907	0	0	0	0	0	0	0.112018	0	0.0167498
105.997	0	0	0	0	0	0	0	0	0	0	0	0	0		0	0	0	0	0	0	0	0	0	0	0.0792897	0	0.0155679
108.013	0	0.220631	0.195172	0.587377	0	0	0	0.197012	0.4193	0.0657699	0.299163	0.1097	0		0	0.052551	0	0.0384127	0.0305794	0	0	0	0.00492759	0	0.131292	0.029365	0.0909849
110.011	0	0.696742	0.631023	1.07592	0	0.0215341	0	0.511715	1.01982	0.4874	0.928393	0.375293	0		0.0144137	0.112326	0	0.105726	0.10433	0.033429	0	0.00591294	0.0408119	0	0.233082	0.140013	0.182015
111.994	0.0232971	0.868583	0.730172	1.14998	0.0277139	0.209074	0	0.546105	1.0884	0.661269	1.05367	0.443622	0.0512124		0.0723115	0.133301	0	0.136825	0.16072	0.0727584	0	0.0590781	0.0782788	0	0.331664	0.158807	0.234236
114.01	0.513657	0.891863	0.758646	1.11996	0.60557	0.481503	0.224611	0.579135	1.07346	0.743053	1.04148	0.510405	0.201082		0.0852362	0.129345	0	0.141967	0.187283	0.0665196	0	0.0710543	0.102995	0	0.33411	0.163249	0.244725
115.978	0.879951	0.891661	0.758099	1.08838	0.926687	0.855363	0.676833	0.570176	1.04613	0.75107	1.0141	0.509876	0.446925		0.0822117	0.11565	0	0.129574	0.192383	0.0527349	0	0.0599104	0.104286	0	0.317478	0.153893	0.231393
117.994	0.947531	0.866998	0.760355	1.04835	0.985663	1.05641	0.857492	0.577173	1.01608	0.756744	0.976669	0.529837	0.670785		0.0596407	0.101674	0	0.109941	0.178515	0.0304293	0	0.0508992	0.0944414	0	0.283135	0.133572	0.205662
119.991	0.943666	0.843545	0.758212	1.01824	0.981453	1.10742	0.904404	0.57285	0.986334	0.748294	0.94607	0.53026	0.783499		0.0318571	0.0667319	0	0.0922495	0.146924	0.00824103	0	0.0219243	0.0652438	0	0.245227	0.105284	0.176226
122.006	0.938422	0.831623	0.743668	0.994038	0.968412	1.10918	0.883833	0.542601	0.967447	0.706451	0.928304	0.484641	0.849706		0.016708	0.0386854	0	0.0711801	0.120151	0	0	0.0104632	0.0547729	0	0.230891	0.0816295	0.148953
124.005	0.922759	0.807989	0.734635	0.97072	0.957008	1.10842	0.87773	0.533866	0.94237	0.690445	0.903174	0.473174	0.857735		0	0.00934763	0	0.0488226	0.0944958	0	0	0	0.0300225	0	0.216833	0.0600717	0.121587
126.004	0.907429	0.791453	0.72633	0.948327	0.930994	1.09756	0.869668	0.521157	0.920002	0.666082	0.877848	0.455757	0.853215		0	0	0	0.0303114	0.0651429	0	0	0	0.0130286	0	0.208847	0.0427017	0.113764
128.003	0.897059	0.77091	0.71925	0.92387	0.910944	1.08335	0.854276	0.509475	0.897061	0.650901	0.853725	0.442469	0.83613		0	0	0	0.0154779	0.0504727	0	0	0	0	0	0.188808	0.0178689	0.0888508
130.003	0.879944	0.749554	0.715866	0.900711	0.89868	1.07321	0.848048	0.508095	0.873593	0.644939	0.82882	0.44583	0.818162		0	0	0	0.00241435	0.0272932	0	0	0	0	0	0.182601	0	0.0690702
131.986	0.861108	0.734214	0.708641	0.89542	0.882265	1.05843	0.848828	0.498105	0.857338	0.62813	0.812146	0.436949	0.800338		0	0	0	0	0.0178354	0	0	0	0	0	0.166726	0	0.057984
134.001	0.838455	0.717948	0.69647	0.872443	0.855166	1.04447	0.826028	0.481781	0.84304	0.605912	0.795034	0.416893	0.777501		0	0	0	0	0.00947391	0	0	0	0	0	0.138228	0	0.0386947
135.999	0.819945	0.700074	0.687742	0.848913	0.836868	1.01536	0.797639	0.472512	0.823142	0.587956	0.766449	0.407738	0.756217		0	0	0	0	0	0	0	0	0	0	0.135519	0	0.0309901
137.999	0.808514	0.686387	0.680832	0.839431	0.816906	1.00673	0.780418	0.463511	0.813708	0.573311	0.756252	0.395372	0.743791		0	0	0	0	0	0	0	0	0	0	0.119842	0	0.0194697
139.998	0.790918	0.674401	0.670761	0.830052	0.799896	0.987809	0.761909	0.454071	0.805258	0.561787	0.740221	0.382595	0.734656		0	0	0	0	0	0	0	0	0	0	0.0985222	0	0.00637952
141.996	0.768918	0.661269	0.66101	0.809883	0.777852	0.976622	0.736573	0.441341	0.783926	0.541515	0.724123	0.369182	0.710631		0	0	0	0	0	0	0	0	0	0	0.0825807	0	0
143.995	0.757404	0.645558	0.659053	0.80074	0.775995	0.957564	0.728387	0.441443	0.769906	0.538397	0.710744	0.370862	0.699196		0	0	0	0	0	0	0	0	0	0	0.0731864	0	0
145.995	0.734849	0.634398	0.640531	0.789675	0.737278	0.948975	0.696043	0.420173	0.753631	0.514986	0.695212	0.343369	0.687991		0	0	0	0	0	0	0	0	0	0	0.0634429	0	0
147.994	0.720256	0.625406	0.623104	0.782106	0.710469	0.931189	0.672256	0.399847	0.744606	0.49162	0.685243	0.317449	0.688456		0	0	0	0	0	0	0	0	0	0	0.0457591	0	0
150.009	0.707798	0.613367	0.612349	0.767721	0.702268	0.922824	0.658432	0.387529	0.73006	0.478897	0.67057	0.301894	0.683975		0	0	0	0	0	0	0	0	0	0	0.0386955	0	0
152.008	0.699358	0.605233	0.612039	0.759595	0.69434	0.907668	0.64638	0.389933	0.721192	0.476361	0.656456	0.305049	0.673355		0	0	0	0	0	0	0	0	0	0	0.0249537	0	0
154.007	0.684973	0.592746	0.602462	0.743334	0.678463	0.900238	0.636062	0.380492	0.705304	0.460365	0.639204	0.29652	0.666545		0	0	0	0	0	0	0	0	0	0	0.0103519	0	0
155.99	0.670144	0.581167	0.60592	0.729613	0.662809	0.890614	0.620544	0.384137	0.695036	0.460029	0.626528	0.304693	0.648366		0	0	0	0	0	0	0	0	0	0	0	0	0
157.989	0.65498	0.566035	0.589351	0.718302	0.646672	0.877595	0.600007	0.368851	0.685839	0.443416	0.615415	0.287351	0.632734		0	0	0	0	0	0	0	0	0	0	0	0	0
159.989	0.640123	0.55304	0.576642	0.709007	0.636615	0.858719	0.56385	0.35798	0.669628	0.426182	0.604687	0.276898	0.61361		0	0	0	0	0	0	0	0	0	0	0	0	0
161.987	0.632427	0.542114	0.576107	0.696425	0.633038	0.841512	0.569141	0.356669	0.658721	0.418047	0.591854	0.278701	0.58857		0	0	0	0	0	0	0	0	0	0	0	0	0
164.002	0.616281	0.536996	0.565691	0.685007	0.614264	0.839436	0.544947	0.345133	0.646793	0.404079	0.581532	0.265907	0.584406		0	0	0	0	0	0	0	0	0	0	0	0	0
166.001	0.611045	0.521255	0.569646	0.668784	0.609687	0.820645	0.543835	0.349698	0.6327	0.396659	0.569006	0.275112	0.565488		0	0	0	0	0	0	0	0	0	0	0	0	0
168.001	0.59178	0.507569	0.54962	0.652214	0.588022	0.806358	0.524621	0.330373	0.616858	0.374182	0.555947	0.253255	0.554746		0	0	0	0	0	0	0	0	0	0	0	0	0
169.984	0.578071	0.495831	0.539505	0.640394	0.580595	0.790989	0.503277	0.32428	0.603426	0.358741	0.548147	0.244322	0.536661		0	0	0	0	0	0	0	0	0	0	0	0	0
172	0.573712	0.484527	0.532507	0.626988	0.567857	0.78203	0.490024	0.317776	0.589353	0.345708	0.53754	0.236831	0.528447		0	0	0	0	0	0	0	0	0	0	0	0	0
173.998	0.570411	0.469365	0.54065	0.613955	0.58386	0.761023	0.492756	0.334023	0.57564	0.349761	0.522676	0.262298	0.507134		0	0	0	0	0	0	0	0	0	0	0	0	0
176.013	0.560622	0.452431	0.535141	0.595799	0.57779	0.754553	0.506765	0.337848	0.555031	0.345506	0.50494	0.271062	0.488667		0	0	0	0	0	0	0	0	0	0	0	0	0
177.996	0.551369	0.451652	0.521063	0.590485	0.552356	0.75352	0.472464	0.312078	0.550147	0.324864	0.499085	0.238289	0.499812		0	0	0	0	0	0	0	0	0	0	0	0	0
179.995	0.53549	0.439253	0.499956	0.581158	0.528928	0.745896	0.465384	0.292297	0.542164	0.310739	0.491957	0.211293	0.498678		0	0	0	0	0	0	0	0	0	0	0	0	0
182.01	0.518879	0.425655	0.488077	0.567533	0.517668	0.738114	0.435566	0.279293	0.529482	0.297323	0.482643	0.199495	0.489298		0	0	0	0	0	0	0	0	0	0	0	0	0
183.994	0.511598	0.412875	0.486712	0.557065	0.5036	0.721723	0.426937	0.286229	0.514902	0.296955	0.471144	0.202839	0.470466		0	0	0	0	0	0	0	0	0	0	0	0	0
185.993	0.500922	0.400341	0.48072	0.543092	0.500511	0.705018	0.42885	0.283044	0.497341	0.291698	0.461228	0.201721	0.451709		0	0	0	0	0	0	0	0	0	0	0	0	0
187.991	0.485894	0.391853	0.457645	0.534365	0.475334	0.7037	0.399413	0.256543	0.487194	0.270893	0.45458	0.168435	0.453063		0	0	0	0	0	0	0	0	0	0	0	0	0
189.991	0.484433	0.383864	0.455929	0.521653	0.479448	0.697961	0.398592	0.257979	0.476452	0.265786	0.446682	0.172923	0.433076		0	0	0	0	0	0	0	0	0	0	0	0	0
192.005	0.462614	0.368001	0.437465	0.511355	0.458755	0.69568	0.373931	0.239562	0.458942	0.252041	0.434508	0.154325	0.415477		0	0	0	0	0	0	0	0	0	0	0	0	0
194.005	0.449192	0.358374	0.423642	0.498556	0.450891	0.694484	0.360191	0.229183	0.452545	0.247351	0.426654	0.141513	0.413504		0	0	0	0	0	0	0	0	0	0	0	0	0
196.003	0.435509	0.341393	0.410678	0.483492	0.440834	0.689975	0.350001	0.216631	0.437583	0.230514	0.414902	0.133374	0.389202		0	0	0	0	0	0	0	0	0	0	0	0	0
197.988	0.425499	0.328516	0.407763	0.469222	0.439169	0.679187	0.349477	0.213609	0.427733	0.220328	0.405287	0.135164	0.365895		0	0	0	0	0	0	0	0	0	0	0	0	0
200.002	0.423439	0.320477	0.413461	0.458317	0.435078	0.663228	0.349487	0.214707	0.415774	0.213542	0.397613	0.144842	0.350129		0	0	0	0	0	0	0	0	0	0	0	0	0
201.984	0.419427	0.312872	0.407163	0.447746	0.443715	0.643558	0.346972	0.21056	0.40841	0.204948	0.391999	0.147138	0.329771		0	0	0	0	0	0	0	0	0	0	0	0	0
203.999	0.411001	0.300721	0.388366	0.439371	0.432004	0.637265	0.326547	0.192936	0.398771	0.189216	0.386628	0.123561	0.321475		0	0	0	0	0	0	0	0	0	0	0	0	0
206.014	0.397575	0.289016	0.368954	0.431325	0.41184	0.632062	0.316269	0.17665	0.386078	0.176838	0.378949	0.103933	0.318779		0	0	0	0	0	0	0	0	0	0	0	0	0
207.998	0.401481	0.275343	0.380653	0.418613	0.427676	0.598208	0.317023	0.192503	0.372101	0.179928	0.365494	0.130286	0.286069		0	0	0	0	0	0	0	0	0	0	0	0	0
209.996	0.381935	0.260715	0.368525	0.406193	0.404326	0.58176	0.298706	0.180937	0.358322	0.170942	0.355854	0.116961	0.279243		0	0	0	0	0	0	0	0	0	0	0	0	0
211.995	0.366701	0.248402	0.360879	0.394834	0.398369	0.572716	0.288789	0.17314	0.344666	0.162774	0.343791	0.106791	0.260649		0	0	0	0	0	0	0	0	0	0	0	0	0
213.996	0.362393	0.248885	0.343575	0.396204	0.382943	0.57472	0.277393	0.155835	0.342839	0.162283	0.345209	0.0874322	0.27454		0	0	0	0	0	0	0	0	0	0	0	0	0
215.978	0.351045	0.23249	0.349399	0.38015	0.376927	0.547504	0.283883	0.157025	0.322326	0.160255	0.331098	0.0944809	0.251275		0	0	0	0	0	0	0	0	0	0	0	0	0
217.994	0.342289	0.226892	0.339439	0.366695	0.361992	0.532097	0.263811	0.149753	0.314262	0.148396	0.32053	0.0872314	0.245639		0	0	0	0	0	0	0	0	0	0	0	0	0
220.009	0.336239	0.217318	0.337037	0.357182	0.362692	0.522626	0.254926	0.15144	0.306609	0.140645	0.309748	0.0915342	0.224961		0	0	0	0	0	0	0	0	0	0	0	0	0
222.008	0.322423	0.205412	0.324107	0.346053	0.355421	0.515521	0.245152	0.141341	0.297497	0.130191	0.300522	0.0761735	0.219031		0	0	0	0	0	0	0	0	0	0	0	0	0
224.007	0.31343	0.192062	0.312736	0.330245	0.340742	0.500207	0.22886	0.13287	0.286345	0.118907	0.28984	0.0642493	0.211541		0	0	0	0	0	0	0	0	0	0	0	0	0
226.006	0.302973	0.185387	0.308156	0.322048	0.331658	0.49672	0.210464	0.130095	0.282851	0.112186	0.287756	0.0620884	0.204025		0	0	0	0	0	0	0	0	0	0	0	0	0
227.989	0.295056	0.17349	0.304482	0.314729	0.331157	0.479884	0.212432	0.133682	0.273639	0.103361	0.277408	0.0678561	0.18102		0	0	0	0	0	0	0	0	0	0	0	0	0
229.987	0.289922	0.162125	0.297794	0.303356	0.328304	0.456982	0.207485	0.132378	0.262966	0.0985746	0.272199	0.0642677	0.16828		0	0	0	0	0	0	0	0	0	0	0	0	0
232.002	0.283451	0.148513	0.294837	0.296003	0.31387	0.45045	0.190805	0.124337	0.252132	0.0876411	0.262186	0.0570128	0.159192		0	0	0	0	0	0	0	0	0	0	0	0	0
234.002	0.278125	0.135936	0.290488	0.28738	0.317353	0.432223	0.194001	0.124128	0.242727	0.080544	0.252447	0.0610665	0.135591		0	0	0	0	0	0	0	0	0	0	0	0	0
236	0.2679	0.12769	0.281839	0.277362	0.315011	0.420573	0.180236	0.121966	0.233503	0.0731536	0.246721	0.0611746	0.12585		0	0	0	0	0	0	0	0	0	0	0	0	0
238.001	0.258669	0.121319	0.273486	0.268252	0.298342	0.412126	0.172348	0.112966	0.228801	0.0641496	0.237515	0.0526086	0.115135		0	0	0	0	0	0	0	0	0	0	0	0	0
240	0.248124	0.117784	0.257912	0.266241	0.267391	0.407882	0.15964	0.0902944	0.221447	0.0461437	0.23726	0.020263	0.122621		0	0	0	0	0	0	0	0	0	0	0	0	0
241.982	0.241129	0.105551	0.255751	0.252184	0.273796	0.386477	0.159492	0.0892569	0.2138	0.039203	0.226721	0.024546	0.101844		0	0	0	0	0	0	0	0	0	0	0	0	0
243.997	0.235794	0.11457	0.24962	0.246406	0.276805	0.372361	0.165254	0.093795	0.203466	0.0408873	0.214052	0.0324922	0.0915714		0	0	0	0	0	0	0	0	0	0	0	0	0
245.995	0.230486	0.10403	0.245566	0.24098	0.262515	0.369244	0.147457	0.0835245	0.197803	0.0314502	0.206919	0.0209835	0.086903		0	0	0	0	0	0	0	0	0	0	0	0	0
247.996	0.220386	0.101348	0.237678	0.234411	0.257681	0.367111	0.142859	0.0819345	0.191682	0.0266289	0.19678	0.0156778	0.0803037		0	0	0	0	0	0	0	0	0	0	0	0	0
249.994	0.212878	0.0951729	0.229851	0.225776	0.25255	0.355432	0.140735	0.0784166	0.179947	0.0230646	0.182105	0.0123891	0.0672594		0	0	0	0	0	0	0	0	0	0	0	0	0
251.992	0.200633	0.0845119	0.219881	0.220188	0.246303	0.340567	0.12802	0.0646998	0.173776	0.0147659	0.177524	0	0.0594161		0	0	0	0	0	0	0	0	0	0	0	0	0
253.992	0.201147	0.0798576	0.216876	0.210007	0.255413	0.336697	0.133196	0.0731411	0.163963	0.0153613	0.166517	0.0117558	0.0419306		0	0	0	0	0	0	0	0	0	0	0	0	0
255.991	0.193875	0.0677669	0.206782	0.19665	0.252691	0.325852	0.130946	0.0769431	0.15095	0.00635557	0.162986	0.020199	0.0281209		0	0	0	0	0	0	0	0	0	0	0	0	0
257.991	0.180663	0.0668781	0.194012	0.198767	0.223853	0.314001	0.111407	0.0537375	0.146601	0	0.155536	0	0.0309085		0	0	0	0	0	0	0	0	0	0	0	0	0
260.006	0.171239	0.0595286	0.182773	0.192896	0.222674	0.30532	0.106298	0.046443	0.137499	0	0.147223	0	0.0178558		0	0	0	0	0	0	0	0	0	0	0	0	0
262.005	0.160483	0.0528704	0.176797	0.182974	0.220161	0.300191	0.121545	0.0472957	0.12951	0	0.133771	0	0		0	0	0	0	0	0	0	0	0	0	0	0	0
264.004	0.155801	0.0419243	0.167735	0.180312	0.206433	0.303457	0.104143	0.0395348	0.126306	0	0.122019	0	0.00124865		0	0	0	0	0	0	0	0	0	0	0	0	0
266.002	0.14652	0.036519	0.164074	0.174935	0.19656	0.29705	0.0990193	0.0357566	0.121422	0	0.116742	0	0		0	0	0	0	0	0	0	0	0	0	0	0	0
267.986	0.137558	0.0306547	0.152247	0.173484	0.183851	0.293928	0.0848631	0.0177551	0.122319	0	0.109906	0	0		0	0	0	0	0	0	0	0	0	0	0	0	0
269.985	0.133678	0.0261388	0.14124	0.170678	0.168373	0.280768	0.0659631	0.00731529	0.118353	0	0.106952	0	0		0	0	0	0	0	0	0	0	0	0	0	0	0
271.983	0.126777	0.0180593	0.141048	0.163272	0.17107	0.271689	0.0613277	0.0103015	0.110922	0	0.0973826	0	0		0	0	0	0	0	0	0	0	0	0	0	0	0
273.998	0.114248	0.0122532	0.134256	0.150385	0.1733	0.258787	0.0521434	0.0044682	0.0977844	0	0.0908039	0	0		0	0	0	0	0	0	0	0	0	0	0	0	0
275.997	0.104454	0.0037319	0.127328	0.147007	0.157098	0.255866	0.0303889	0	0.0877496	0	0.0871638	0	0		0	0	0	0	0	0	0	0	0	0	0	0	0
277.996	0.106243	0	0.120948	0.138677	0.15703	0.242987	0.027496	0	0.0800239	0	0.0795443	0	0		0	0	0	0	0	0	0	0	0	0	0	0	0
279.995	0.0956717	0	0.113796	0.140636	0.135204	0.242618	0.0114067	0	0.074074	0	0.0821337	0	0		0	0	0	0	0	0	0	0	0	0	0	0	0
281.996	0.0909066	0	0.106563	0.126596	0.121798	0.239782	0.0123022	0	0.0598131	0	0.0754771	0	0		0	0	0	0	0	0	0	0	0	0	0	0	0
283.978	0.0874752	0	0.102764	0.121113	0.126604	0.236539	0	0	0.0562533	0	0.0701931	0	0		0	0	0	0	0	0	0	0	0	0	0	0	0
285.993	0.0765483	0	0.0957876	0.11394	0.11861	0.233642	0	0	0.0502678	0	0.0646155	0	0		0	0	0	0	0	0	0	0	0	0	0	0	0
288.007	0.0703202	0	0.0890392	0.11192	0.114873	0.225313	0	0	0.0404447	0	0.0578531	0	0		0	0	0	0	0	0	0	0	0	0	0	0	0
290.007	0.0606671	0	0.0787277	0.104263	0.112069	0.215012	0	0	0.0376669	0	0.0539959	0	0		0	0	0	0	0	0	0	0	0	0	0	0	0
292.006	0.056	0	0.0752709	0.0968307	0.110838	0.216104	0	0	0.0352674	0	0.0492938	0	0		0	0	0	0	0	0	0	0	0	0	0	0	0
294.005	0.0444613	0	0.0678553	0.0921245	0.102834	0.199651	0	0	0.0275527	0	0.0423806	0	0		0	0	0	0	0	0	0	0	0	0	0	0	0
295.987	0.0430197	0	0.0607297	0.0850353	0.095774	0.203408	0	0	0.0216935	0	0.0388098	0	0		0	0	0	0	0	0	0	0	0	0	0	0	0
297.987	0.0329661	0	0.0509415	0.0795603	0.0863519	0.195792	0	0	0.015749	0	0.0314291	0	0		0	0	0	0	0	0	0	0	0	0	0	0	0
299.986	0.0260573	0	0.0477072	0.0730289	0.0965511	0.189024	0	0	0.00699033	0	0.023229	0	0		0	0	0	0	0	0	0	0	0	0	0	0	0
302.001	0.0234474	0	0.0468402	0.0708043	0.0941342	0.174982	0	0	0.00255324	0	0.0199255	0	0		0	0	0	0	0	0	0	0	0	0	0	0	0
304	0.00976494	0	0.0414953	0.0695197	0.07688	0.171374	0	0	0.00157788	0	0.0201505	0	0		0	0	0	0	0	0	0	0	0	0	0	0	0
306	0.00417705	0	0.038795	0.0606828	0.0715963	0.164227	0	0	0	0	0.0121451	0	0		0	0	0	0	0	0	0	0	0	0	0	0	0
307.998	0	0	0.0341645	0.0500705	0.0819388	0.166395	0	0	0	0	0.00156052	0	0		0	0	0	0	0	0	0	0	0	0	0	0	0
309.998	0	0	0.0324889	0.0464935	0.0752305	0.159996	0	0	0	0	0	0	0		0	0	0	0	0	0	0	0	0	0	0	0	0
311.996	0	0	0.026534	0.0406197	0.0626848	0.150519	0	0	0	0	0	0	0		0	0	0	0	0	0	0	0	0	0	0	0	0
313.996	0	0	0.0225116	0.0391145	0.0562348	0.14083	0	0	0	0	0	0	0		0	0	0	0	0	0	0	0	0	0	0	0	0
315.994	0	0	0.0105332	0.0296013	0.0638094	0.141127	0	0	0	0	0	0	0		0	0	0	0	0	0	0	0	0	0	0	0	0
317.994	0	0	0.00378562	0.0215698	0.0481871	0.126444	0	0	0	0	0	0	0		0	0	0	0	0	0	0	0	0	0	0	0	0
320.008	0	0	0.00242785	0.0229113	0.0408653	0.135658	0	0	0	0	0	0	0		0	0	0	0	0	0	0	0	0	0	0	0	0
321.992	0	0	0.000983813	0.0161716	0.0312513	0.136347	0	0	0	0	0	0	0		0	0	0	0	0	0	0	0	0	0	0	0	0
323.99	0	0	0	0.00746094	0.0288368	0.131722	0	0	0	0	0	0	0		0	0	0	0	0	0	0	0	0	0	0	0	0
325.991	0	0	0	0.00497569	0.0206818	0.134231	0	0	0	0	0	0	0		0	0	0	0	0	0	0	0	0	0	0	0	0
328.006	0	0	0	0	0.034152	0.139415	0	0	0	0	0	0	0		0	0	0	0	0	0	0	0	0	0	0	0	0
330.004	0	0	0	0	0.0334662	0.132185	0	0	0	0	0	0	0		0	0	0	0	0	0	0	0	0	0	0	0	0
332.003	0	0	0	0	0.0241142	0.128459	0	0	0	0	0	0	0		0	0	0	0	0	0	0	0	0	0	0	0	0
334.002	0	0	0	0	0.0107472	0.113756	0	0	0	0	0	0	0		0	0	0	0	0	0	0	0	0	0	0	0	0
335.985	0	0	0	0	0.0149848	0.111503	0	0	0	0	0	0	0		0	0	0	0	0	0	0	0	0	0	0	0	0
337.984	0	0	0	0	0.0079768	0.108234	0	0	0	0	0	0	0		0	0	0	0	0	0	0	0	0	0	0	0	0
339.983	0	0	0	0	0.000985641	0.110989	0	0	0	0	0	0	0		0	0	0	0	0	0	0	0	0	0	0	0	0
341.999	0	0	0	0	0.00234104	0.102524	0	0	0	0	0	0	0		0	0	0	0	0	0	0	0	0	0	0	0	0
343.997	0	0	0	0	0	0.10383	0	0	0	0	0	0	0		0	0	0	0	0	0	0	0	0	0	0	0	0
345.997	0	0	0	0	0	0.0958263	0	0	0	0	0	0	0		0	0	0	0	0	0	0	0	0	0	0	0	0
347.996	0	0	0	0	0	0.0879155	0	0	0	0	0	0	0		0	0	0	0	0	0	0	0	0	0	0	0	0
349.995	0	0	0	0	0	0.0926971	0	0	0	0	0	0	0		0	0	0	0	0	0	0	0	0	0	0	0	0
351.994	0	0	0	0	0	0.0900147	0	0	0	0	0	0	0		0	0	0	0	0	0	0	0	0	0	0	0	0
353.993	0	0	0	0	0	0.0881335	0	0	0	0	0	0	0		0	0	0	0	0	0	0	0	0	0	0	0	0
356.007	0	0	0	0	0	0.0733217	0	0	0	0	0	0	0		0	0	0	0	0	0	0	0	0	0	0	0	0
358.007	0	0	0	0	0	0.0662906	0	0	0	0	0	0	0		0	0	0	0	0	0	0	0	0	0	0	0	0
360.006	0	0	0	0	0	0.0647822	0	0	0	0	0	0	0		0	0	0	0	0	0	0	0	0	0	0	0	0
362.004	0	0	0	0	0	0.0598116	0	0	0	0	0	0	0		0	0	0	0	0	0	0	0	0	0	0	0	0
363.988	0	0	0	0	0	0.0585373	0	0	0	0	0	0	0		0	0	0	0	0	0	0	0	0	0	0	0	0
365.987	0	0	0	0	0	0.0588149	0	0	0	0	0	0	0		0	0	0	0	0	0	0	0	0	0	0	0	0
367.987	0	0	0	0	0	0.0630589	0	0	0	0	0	0	0		0	0	0	0	0	0	0	0	0	0	0	0	0
370.001	0	0	0	0	0	0.0552878	0	0	0	0	0	0	0		0	0	0	0	0	0	0	0	0	0	0	0	0
372.001	0	0	0	0	0	0.0445479	0	0	0	0	0	0	0		0	0	0	0	0	0	0	0	0	0	0	0	0
373.999	0	0	0	0	0	0.0443995	0	0	0	0	0	0	0		0	0	0	0	0	0	0	0	0	0	0	0	0
376	0	0	0	0	0	0.0360579	0	0	0	0	0	0	0		0	0	0	0	0	0	0	0	0	0	0	0	0
377.998	0	0	0	0	0	0.034808	0	0	0	0	0	0	0		0	0	0	0	0	0	0	0	0	0	0	0	0
379.997	0	0	0	0	0	0.0289131	0	0	0	0	0	0	0		0	0	0	0	0	0	0	0	0	0	0	0	0
381.98	0	0	0	0	0	0.0221488	0	0	0	0	0	0	0		0	0	0	0	0	0	0	0	0	0	0	0	0
384.011	0	0	0	0	0	0.0203979	0	0	0	0	0	0	0		0	0	0	0	0	0	0	0	0	0	0	0	0
386.009	0	0	0	0	0	0.018736	0	0	0	0	0	0	0		0	0	0	0	0	0	0	0	0	0	0	0	0
388.01	0	0	0	0	0	0.00388888	0	0	0	0	0	0	0		0	0	0	0	0	0	0	0	0	0	0	0	0
390.007	0	0	0	0	0	0.00280022	0	0	0	0	0	0	0		0	0	0	0	0	0	0	0	0	0	0	0	0
391.99	0	0	0	0	0	0	0	0	0	0	0	0	0		0	0	0	0	0	0	0	0	0	0	0	0	0
393.99	0	0	0	0	0	0	0	0	0	0	0	0	0		0	0	0	0	0	0	0	0	0	0	0	0	0
395.99	0	0	0	0	0	0	0	0	0	0	0	0	0		0	0	0	0	0	0	0	0	0	0	0	0	0
398.005	0	0	0	0	0	0	0	0	0	0	0	0	0		0	0	0	0	0	0	0	0	0	0	0	0	0
400.004	0	0	0	0	0	0	0	0	0	0	0	0	0		0	0	0	0	0	0	0	0	0	0	0	0	0
402.002	0	0	0	0	0	0	0	0	0	0	0	0	0		0	0	0	0	0	0	0	0	0	0	0	0	0
404.001	0	0	0	0	0	0	0	0	0	0	0	0	0		0	0	0	0	0	0	0	0	0	0	0	0	0
405.999	0	0	0	0	0	0	0	0	0	0	0	0	0		0	0	0	0	0	0	0	0	0	0	0	0	0
407.999	0	0	0	0	0	0	0	0	0	0	0	0	0		0	0	0	0	0	0	0	0	0	0	0	0	0
409.983	0	0	0	0	0	0	0	0	0	0	0	0	0		0	0	0	0	0	0	0	0	0	0	0	0	0
412.014	0	0	0	0	0	0	0	0	0	0	0	0	0		0	0	0	0	0	0	0	0	0	0	0	0	0
413.996	0	0	0	0	0	0	0	0	0	0	0	0	0		0	0	0	0	0	0	0	0	0	0	0	0	0
415.997	0	0	0	0	0	0	0	0	0	0	0	0	0		0	0	0	0	0	0	0	0	0	0	0	0	0
417.994	0	0	0	0	0	0	0	0	0	0	0	0	0		0	0	0	0	0	0	0	0	0	0	0	0	0
419.993	0	0	0	0	0	0	0	0	0	0	0	0	0		0	0	0	0	0	0	0	0	0	0	0	0	0
421.993	0	0	0	0	0	0	0	0	0	0	0	0	0		0	0	0	0	0	0	0	0	0	0	0	0	0
423.991	0	0	0	0	0	0	0	0	0	0	0	0	0		0	0	0	0	0	0	0	0	0	0	0	0	0
426.006	0	0	0	0	0	0	0	0	0	0	0	0	0		0	0	0	0	0	0	0	0	0	0	0	0	0
428.005	0	0	0	0	0	0	0	0	0	0	0	0	0		0	0	0	0	0	0	0	0	0	0	0	0	0
430.005	0	0	0	0	0	0	0	0	0	0	0	0	0		0	0	0	0	0	0	0	0	0	0	0	0	0
431.988	0	0	0	0	0	0	0	0	0	0	0	0	0		0	0	0	0	0	0	0	0	0	0	0	0	0
433.988	0	0	0	0	0	0	0	0	0	0	0	0	0		0	0	0	0	0	0	0	0	0	0	0	0	0
435.987	0	0	0	0	0	0	0	0	0	0	0	0	0		0	0	0	0	0	0	0	0	0	0	0	0	0
438.002	0	0	0	0	0	0	0	0	0	0	0	0	0		0	0	0	0	0	0	0	0	0	0	0	0	0
440	0	0	0	0	0	0	0	0	0	0	0	0	0		0	0	0	0	0	0	0	0	0	0	0	0	0
441.999	0	0	0	0	0	0	0	0	0	0	0	0	0		0	0	0	0	0	0	0	0	0	0	0	0	0
443.998	0	0	0	0	0	0	0	0	0	0	0	0	0		0	0	0	0	0	0	0	0	0	0	0	0	0
445.998	0	0	0	0	0	0	0	0	0	0	0	0	0		0	0	0	0	0	0	0	0	0	0	0	0	0
447.996	0	0	0	0	0	0	0	0	0	0	0	0	0		0	0	0	0	0	0	0	0	0	0	0	0	0
449.979	0	0	0	0	0	0	0	0	0	0	0	0	0		0	0	0	0	0	0	0	0	0	0	0	0	0
451.995	0	0	0	0	0	0	0	0	0	0	0	0	0		0	0	0	0	0	0	0	0	0	0	0	0	0
454.01	0	0	0	0	0	0	0	0	0	0	0	0	0		0	0	0	0	0	0	0	0	0	0	0	0	0
456.01	0	0	0	0	0	0	0	0	0	0	0	0	0		0	0	0	0	0	0	0	0	0	0	0	0	0
458.007	0	0	0	0	0	0	0	0	0	0	0	0	0		0	0	0	0	0	0	0	0	0	0	0	0	0
459.991	0	0	0	0	0	0	0	0	0	0	0	0	0		0	0	0	0	0	0	0	0	0	0	0	0	0
461.99	0	0	0	0	0	0	0	0	0	0	0	0	0		0	0	0	0	0	0	0	0	0	0	0	0	0
463.988	0	0	0	0	0	0	0	0	0	0	0	0	0		0	0	0	0	0	0	0	0	0	0	0	0	0
466.004	0	0	0	0	0	0	0	0	0	0	0	0	0		0	0	0	0	0	0	0	0	0	0	0	0	0
468.003	0	0	0	0	0	0	0	0	0	0	0	0	0		0	0	0	0	0	0	0	0	0	0	0	0	0
470.003	0	0	0	0	0	0	0	0	0	0	0	0	0		0	0	0	0	0	0	0	0	0	0	0	0	0
472.001	0	0	0	0	0	0	0	0	0	0	0	0	0		0	0	0	0	0	0	0	0	0	0	0	0	0
474	0	0	0	0	0	0	0	0	0	0	0	0	0		0	0	0	0	0	0	0	0	0	0	0	0	0
475.983	0	0	0	0	0	0	0	0	0	0	0	0	0		0	0	0	0	0	0	0	0	0	0	0	0	0
477.997	0	0	0	0	0	0	0	0	0	0	0	0	0		0	0	0	0	0	0	0	0	0	0	0	0	0
480.013	0	0	0	0	0	0	0	0	0	0	0	0	0		0	0	0	0	0	0	0	0	0	0	0	0	0
481.997	0	0	0	0	0	0	0	0	0	0	0	0	0		0	0	0	0	0	0	0	0	0	0	0	0	0
483.996	0	0	0	0	0	0	0	0	0	0	0	0	0		0	0	0	0	0	0	0	0	0	0	0	0	0
485.996	0	0	0	0	0	0	0	0	0	0	0	0	0		0	0	0	0	0	0	0	0	0	0	0	0	0
487.993	0	0	0	0	0	0	0	0	0	0	0	0	0		0	0	0	0	0	0	0	0	0	0	0	0	0
489.992	0	0	0	0	0	0	0	0	0	0	0	0	0		0	0	0	0	0	0	0	0	0	0	0	0	0
491.992	0	0	0	0	0	0	0	0	0	0	0	0	0		0	0	0	0	0	0	0	0	0	0	0	0	0
494.006	0	0	0	0	0	0	0	0	0	0	0	0	0		0	0	0	0	0	0	0	0	0	0	0	0	0
496.005	0	0	0	0	0	0	0	0	0	0	0	0	0		0	0	0	0	0	0	0	0	0	0	0	0	0
498.005	0	0	0	0	0	0	0	0	0	0	0	0	0		0	0	0	0	0	0	0	0	0	0	0	0	0
500.004	0	0	0	0	0	0	0	0	0	0	0	0	0		0	0	0	0	0	0	0	0	0	0	0	0	0
501.988	0	0	0	0	0	0	0	0	0	0	0	0	0		0	0	0	0	0	0	0	0	0	0	0	0	0
504.002	0	0	0	0	0	0	0	0	0	0	0	0	0		0	0	0	0	0	0	0	0	0	0	0	0	0
505.985	0	0	0	0	0	0	0	0	0	0	0	0	0		0	0	0	0	0	0	0	0	0	0	0	0	0
508	0	0	0	0	0	0	0	0	0	0	0	0	0		0	0	0	0	0	0	0	0	0	0	0	0	0
510	0	0	0	0	0	0	0	0	0	0	0	0	0		0	0	0	0	0	0	0	0	0	0	0	0	0
511.998	0	0	0	0	0	0	0	0	0	0	0	0	0		0	0	0	0	0	0	0	0	0	0	0	0	0
513.998	0	0	0	0	0	0	0	0	0	0	0	0	0		0	0	0	0	0	0	0	0	0	0	0	0	0
515.981	0	0	0	0	0	0	0	0	0	0	0	0	0		0	0	0	0	0	0	0	0	0	0	0	0	0
517.995	0	0	0	0	0	0	0	0	0	0	0	0	0		0	0	0	0	0	0	0	0	0	0	0	0	0
519.995	0	0	0	0	0	0	0	0	0	0	0	0	0		0	0	0	0	0	0	0	0	0	0	0	0	0
522.009	0	0	0	0	0	0	0	0	0	0	0	0	0		0	0	0	0	0	0	0	0	0	0	0	0	0
524.01	0	0	0	0	0	0	0	0	0	0	0	0	0		0	0	0	0	0	0	0	0	0	0	0	0	0
526.008	0	0	0	0	0	0	0	0	0	0	0	0	0		0	0	0	0	0	0	0	0	0	0	0	0	0
527.99	0	0	0	0	0	0	0	0	0	0	0	0	0		0	0	0	0	0	0	0	0	0	0	0	0	0
530.006	0	0	0	0	0	0	0	0	0	0	0	0	0		0	0	0	0	0	0	0	0	0	0	0	0	0
531.989	0	0	0	0	0	0	0	0	0	0	0	0	0		0	0	0	0	0	0	0	0	0	0	0	0	0
533.988	0	0	0	0	0	0	0	0	0	0	0	0	0		0	0	0	0	0	0	0	0	0	0	0	0	0
536.003	0	0	0	0	0	0	0	0	0	0	0	0	0		0	0	0	0	0	0	0	0	0	0	0	0	0
538.002	0	0	0	0	0	0	0	0	0	0	0	0	0		0	0	0	0	0	0	0	0	0	0	0	0	0
540.003	0	0	0	0	0	0	0	0	0	0	0	0	0		0	0	0	0	0	0	0	0	0	0	0	0	0
542	0	0	0	0	0	0	0	0	0	0	0	0	0		0	0	0	0	0	0	0	0	0	0	0	0	0
543.999	0	0	0	0	0	0	0	0	0	0	0	0	0		0	0	0	0	0	0	0	0	0	0	0	0	0
545.998	0	0	0	0	0	0	0	0	0	0	0	0	0		0	0	0	0	0	0	0	0	0	0	0	0	0
547.998	0	0	0	0	0	0	0	0	0	0	0	0	0		0	0	0	0	0	0	0	0	0	0	0	0	0
549.995	0	0	0	0	0	0	0	0	0	0	0	0	0		0	0	0	0	0	0	0	0	0	0	0	0	0
551.997	0	0	0	0	0	0	0	0	0	0	0	0	0		0	0	0	0	0	0	0	0	0	0	0	0	0
554.011	0	0	0	0	0	0	0	0	0	0	0	0	0		0	0	0	0	0	0	0	0	0	0	0	0	0
555.994	0	0	0	0	0	0	0	0	0	0	0	0	0		0	0	0	0	0	0	0	0	0	0	0	0	0
557.992	0	0	0	0	0	0	0	0	0	0	0	0	0		0	0	0	0	0	0	0	0	0	0	0	0	0
559.992	0	0	0	0	0	0	0	0	0	0	0	0	0		0	0	0	0	0	0	0	0	0	0	0	0	0
561.991	0	0	0	0	0	0	0	0	0	0	0	0	0		0	0	0	0	0	0	0	0	0	0	0	0	0
564.005	0	0	0	0	0	0	0	0	0	0	0	0	0		0	0	0	0	0	0	0	0	0	0	0	0	0
566.004	0	0	0	0	0	0	0	0	0	0	0	0	0		0	0	0	0	0	0	0	0	0	0	0	0	0
568.003	0	0	0	0	0	0	0	0	0	0	0	0	0		0	0	0	0	0	0	0	0	0	0	0	0	0
570.004	0	0	0	0	0	0	0	0	0	0	0	0	0		0	0	0	0	0	0	0	0	0	0	0	0	0
572.002	0	0	0	0	0	0	0	0	0	0	0	0	0		0	0	0	0	0	0	0	0	0	0	0	0	0
573.985	0	0	0	0	0	0	0	0	0	0	0	0	0		0	0	0	0	0	0	0	0	0	0	0	0	0
576	0	0	0	0	0	0	0	0	0	0	0	0	0		0	0	0	0	0	0	0	0	0	0	0	0	0
577.999	0	0	0	0	0	0	0	0	0	0	0	0	0		0	0	0	0	0	0	0	0	0	0	0	0	0
579.999	0	0	0	0	0	0	0	0	0	0	0	0	0		0	0	0	0	0	0	0	0	0	0	0	0	0
581.997	0	0	0	0	0	0	0	0	0	0	0	0	0		0	0	0	0	0	0	0	0	0	0	0	0	0
583.979	0	0	0	0	0	0	0	0	0	0	0	0	0		0	0	0	0	0	0	0	0	0	0	0	0	0
585.996	0	0	0	0	0	0	0	0	0	0	0	0	0		0	0	0	0	0	0	0	0	0	0	0	0	0
587.995	0	0	0	0	0	0	0	0	0	0	0	0	0		0	0	0	0	0	0	0	0	0	0	0	0	0
590.01	0	0	0	0	0	0	0	0	0	0	0	0	0		0	0	0	0	0	0	0	0	0	0	0	0	0
592.009	0	0	0	0	0	0	0	0	0	0	0	0	0		0	0	0	0	0	0	0	0	0	0	0	0	0
594.008	0	0	0	0	0	0	0	0	0	0	0	0	0		0	0	0	0	0	0	0	0	0	0	0	0	0

## Sheet: Fig 1e
Ad-βgal	0.922759	0.807989	0.734635	0.97072	0.957008	1.10842	0.87773	0.533866	0.94237	0.690445	0.903174	0.473174	0.857735
Ad-Cre	0.0852362	0.129345	0	0.141967	0.187283	0.0665196	0	0.0710543	0.102995	0	0.33411	0.163249	0.244725

## Sheet: Fig 1f
Time (sec)	Ad-βgal																Ad-Cre
0	0.006443	0	0	0	0.005265	0	0.008356	0	0	0.002277	0	0.002055	0.011278	0	0.001229		0	0	0	0	0	0	0	0	0	0	0	0	0	0	0	0	0
1.99812	0	0	0	0	0	0	0	0	0	0	0	0	0	0	0		0	0	0	0	0	0	0	0	0	0	0	0	0	0	0	0	0
3.99723	0	0	0	0	0	0	0	0	0	0	0	0	0	0	0		0	0	0	0	0	0	0.067471	0	0	0	0	0	0	0	0	0	0.048665
5.99834	0	0	0	0	0	0	0	0	0	0	0	0	0	0	0		0	0	0	0	0.001288	0	0.180618	0	0	0	0	0	0	0	0	0	0.1479
7.98046	0	0	0	0	0	0	0	0	0	0	0	0	0	0	0		0	0	0	0	0.002187	0	0.186937	0	0	0	0	0	0	0	0	0	0.187121
9.97957	0	0	0	0	0	0	0	0	0	0	0	0	0	0	0		0	0	0	0	0	0	0.093333	0	0	0	0	0	0	0	0	0	0.107609
12.0107	0	0	0.002559	0.010599	0	0	0	0	0	0	0.00031	0	0	0	0		0	0	0	0	0	0	0.042949	0	0	0	0	0	0	0	0	0	0.022399
14.0098	0	0	0	0.01255	0	0	0	0	0	0	0	0	0	0	0		0	0	0	0	0	0	0	0	0	0	0	0	0	0	0	0	0
16.0089	0	0	0	0.033733	0	0	0	0	0	0	0	0	0	0	0		0	0	0	0	0	0	0	0	0	0	0	0	0	0	0	0	0
17.992	0	0	0	0.022466	0	0	0	0	0	0	0	0	0	0	0		0	0	0	0	0	0	0	0	0	0	0	0	0	0	0	0	0
19.9901	0	0.012458	0	0.024033	0	0	0	0	0	0	0.008164	0	0	0	0		0	0	0	0	0	0	0	0	0	0	0	0	0	0	0	0	0
21.9893	0	0.009361	0	0.036711	0	0	0	0	0	0	0.003176	0	0	0	0		0	0	0	0	0	0	0	0	0	0	0	0	0	0	0	0	0
23.9894	0	0.003555	0.008063	0.024759	0	0	0	0	0	0	0.027347	0	0	0	0		0	0	0	0	0	0	0	0	0	0	0	0	0	0	0	0	0
26.0035	0	0.001727	0.002226	0.032134	0	0	0	0	0	0	0.021249	0	0	0	0		0	0	0	0	0	0	0	0	0	0	0	0	0	0	0	0	0
28.0026	0	0	0	0.011839	0	0	0	0	0	0	0.001178	0	0	0	0		0	0	0	0	0	0	0.002737	0	0	0	0	0	0	0	0	0	0.016578
30.0017	0	0.001008	0	0.020258	0	0	0	0	0	0	0.001265	0	0	0	0		0	0	0	0.004275	0	0	0	0	0	0	0	0.006992	0	0	0	0	0
32.0018	0	0	0	0.015454	0	0	0	0	0	0	0	0	0	0	0		0	0	0	0	0	0	0	0	0	0	0	0	0	0	0	0	0
33.999	0	0	0	0.003567	0	0	0	0	0	0	0	0	0	0	0		0	0	0	0	0	0	0	0	0	0	0	0	0	0	0	0.008503	0
35.9991	0	0	0.00908	0	0	0	0	0	0	0	0.007024	0	0	0	0		0	0	0	0	0	0	0	0	0	0	0	0	0	0	0	0	0
37.9822	0	0	0.006475	0	0	0	0	0	0	0	0.006935	0	0	0	0		0	0	0	0	0	0	0	0	0	0	0	0	0	0	0	0	0
39.9973	0	0	0.005941	0	0	0	0	0	0	0	0.004319	0	0	0	0		0	0	0	0	0	0	0	0	0	0	0	0	0	0	0	0	0
41.9974	0	0	0.013428	0	0	0	0	0	0	0.004794	0.016699	0	0	0	0		0	0	0	0	0	0	0	0	0	0	0	0	0	0	0	0	0
43.9965	0	0	0	0	0	0	0	0	0	0	0.006067	0	0	0	0		0	0	0	0	0	0	0	0	0	0	0	0	0	0	0	0	0
45.9946	0	0	0.003034	0	0	0	0	0	0	0.001434	0.013565	0	0	0	0		0	0	0	0	0	0	0	0	0	0	0	0	0	0	0	0	0
47.9937	0	0	0.010433	0	0	0	0	0	0	0	0.015156	0	0	0	0		0	0	0	0	0	0	0	0	0	0	0	0	0	0	0	0	0
49.9929	0	0	0.016619	0	0	0	0	0	0	0.006605	0.030093	0	0	0	0		0	0	0	0	0	0	0	0	0	0	0	0	0	0	0	0	0
51.992	0	0	0.018943	0	0	0	0	0	0	0	0.019677	0	0	0.006694	0		0	0	0	0.010211	0	0	0	0	0	0.00342	0.017096	0.007247	0	0	0	0.053298	0
54.0061	0	0	0.007736	0	0	0	0	0	0	0	0.022648	0	0	0	0		0	0.008224	0	0.033003	0	0	0	0	0	0.011576	0.022082	0.021525	0.012939	0	0	0.022304	0
56.0052	0	0	0.011327	0	0	0	0	0	0	0	0.016463	0	0	0	0		0	0.026762	0	0.050535	0	0	0	0	0	0.042863	0.02689	0.042019	0.035842	0	0	0.05226	0
58.0053	0	0	0.011676	0	0	0	0	0	0	0	0.013765	0	0	0	0		0	0.027076	0	0.044366	0	0	0	0	0	0.041161	0.00306	0.045054	0.035285	0	0	0.014238	0
60.0034	0	0	0.022593	0	0	0	0	0	0	0	0.039293	0	0	0	0		0	0.032832	0	0.071236	0	0	0	0	0	0.053645	0.029167	0.068735	0.0534	0	0	0.022335	0
61.9876	0	0	0.040947	0	0	0	0	0	0	0	0.027428	0	0	0	0		0	0.052087	0	0.076519	0	0	0	0	0	0.069326	0.04211	0.06563	0.05824	0	0	0.064363	0
63.9857	0	0	0.048561	0	0	0	0	0	0	0	0.040148	0	0	0	0		0	0.053888	0	0.070688	0	0	0	0	0	0.065745	0.026606	0.065376	0.058354	0	0	0.029435	0
65.9858	0	0	0.074506	0	0	0	0	0	0	0.001516	0.051565	0	0	0	0		0	0.071696	0	0.076154	0	0	0	0	0	0.069505	0.069498	0.059716	0.052592	0	0	0.108754	0
68.0009	0	0	0.06369	0	0	0	0	0	0	0	0.062655	0	0	0	0		0	0.100938	0	0.083181	0	0	0	0	0	0.081338	0.042555	0.068277	0.058218	0	0	0.057484	0
69.999	0	0	0.085353	0	0	0	0	0	0	0	0.052993	0	0	0	0		0	0.115316	0	0.135488	0	0	0	0	0	0.108815	0.048311	0.118674	0.11225	0	0	0.061388	0
71.9991	0	0	0.086715	0	0	0	0	0	0	0	0.045516	0	0	0	0		0	0.094093	0	0.12606	0	0	0	0	0	0.104524	0.062933	0.115215	0.108489	0	0	0.068871	0
73.9972	0	0	0.083758	0	0	0	0	0	0	0	0.063842	0	0	0	0		0	0.101216	0	0.142835	0	0	0	0	0	0.138242	0.066133	0.125725	0.126404	0	0	0.077997	0
75.9953	0	0.012886	0.094732	0	0	0	0	0	0	0	0.064119	0	0	0	0		0	0.121415	0	0.13285	0	0	0	0	0	0.132199	0.044205	0.115634	0.1123	0	0	0.069532	0
77.9785	0	0	0.106912	0	0	0	0	0	0	0	0.087567	0	0	0	0		0	0.115373	0	0.163773	0	0	0	0	0	0.149771	0.077586	0.150279	0.147805	0	0	0.078911	0
79.9936	0	0	0.103667	0	0	0	0	0	0	0.002689	0.079732	0	0	0	0		0	0.128523	0	0.189635	0	0	0	0	0	0.162439	0.070396	0.165642	0.151745	0	0	0.085539	0
82.0087	0	0	0.108014	0	0	0	0	0	0	0.001871	0.088293	0	0	0	0		0	0.105496	0	0.164283	0	0	0	0	0	0.150071	0.110083	0.146251	0.136281	0	0	0.097621	0
84.0078	0	0	0.101524	0	0	0	0	0	0	0	0.080835	0	0	0	0		0	0.11875	0	0.18787	0	0	0	0	0	0.173995	0.119337	0.169956	0.159192	0	0	0.156454	0
86.0069	0	0	0.097242	0	0	0	0	0	0	0.000648	0.070554	0	0	0	0		0	0.139843	0	0.195151	0	0	0	0	0	0.179923	0.130865	0.176857	0.172009	0	0	0.139151	0
87.9901	0	0	0.09239	0	0	0	0	0	0	0.005896	0.073339	0	0	0	0		0	0.147991	0	0.226821	0	0	0	0	0	0.198182	0.133796	0.204492	0.185139	0	0	0.131472	0
89.9911	0	0	0.087152	0	0	0	0	0	0	0.012527	0.074451	0	0	0	0		0	0.16629	0	0.241765	0	0	0	0	0	0.215551	0.161822	0.210231	0.193265	0	0	0.177446	0
91.9883	0	0	0.081405	0	0	0	0	0	0	0.020335	0.080529	0	0	0	0		0	0.161752	0	0.227992	0	0	0	0	0	0.210875	0.160782	0.211046	0.200964	0	0	0.15742	0
94.0034	0	0	0.075601	0	0	0	0	0	0	0.019788	0.06436	0	0	0	0		0	0.159277	0	0.225135	0	0	0	0	0	0.223313	0.148208	0.195768	0.2048	0	0	0.163344	0
96.0025	0	0	0.063695	0	0	0	0	0	0	0.027439	0.055233	0	0	0	0		0	0.190961	0	0.231429	0	0	0	0	0	0.2273	0.16299	0.213192	0.215192	0	0	0.202625	0
98.0006	0	0	0.078409	0.000165	0	0	0	0	0	0.031486	0.056394	0	0	0	0		0	0.221047	0	0.290356	0	0	0	0	0	0.286468	0.266704	0.243381	0.240016	0	0	0.290288	0
99.9997	0	0	0.067233	0	0	0	0	0	0	0.014007	0.055382	0	0	0	0		0	0.249856	0	0.303501	0	0	0	0	0	0.292492	0.304474	0.264396	0.248402	0	0.013192	0.305654	0
102.001	0	0	0.059539	0	0	0	0	0	0	0.026153	0.061671	0	0	0	0		0	0.235194	0	0.268765	0	0	0	0	0	0.246566	0.269509	0.231646	0.20395	0	0	0.306589	0
103.999	0	0	0.043993	0	0	0	0	0	0	0.033795	0.055279	0	0	0	0		0	0.203827	0	0.277853	0	0	0	0	0	0.258185	0.210965	0.236389	0.228002	0	0.008948	0.211374	0
105.997	0	0	0.052091	0	0	0	0	0	0	0.013963	0.040594	0	0	0	0		0	0.157115	0	0.22027	0	0	0	0	0	0.209422	0.217505	0.194578	0.176908	0	0.007156	0.240431	0
108.013	1.25324	0.481961	1.67648	0.145767	0	1.01667	1.38098	1.45526	0.321584	1.35751	0.55406	0	0	1.19305	0		0.234921	3.57628	0.028176	4.00068	0	0	0	0.203747	0.07102	3.63387	2.83463	3.95898	3.89117	0.098284	0.114493	3.16183	0
110.011	1.9763	2.76607	3.13963	3.29435	0.052382	2.03798	1.95711	2.01232	4.21176	2.19014	3.36951	0	0	2.17408	0.035559		1.33111	4.62128	0.399863	6.21768	0.393264	0	0.038516	6.40349	0.619094	5.92878	2.83788	5.92441	6.02219	0.598888	0.63639	3.07452	0
111.994	2.04618	2.86054	3.18828	3.46368	0.263514	2.14896	2.03447	2.11098	4.33761	2.30027	3.42124	0.317539	0.232231	2.19842	0.462759		1.40791	4.43079	1.33255	5.99274	1.74568	0.192672	1.32502	6.10661	1.78742	5.7089	2.7087	5.73591	5.86605	1.61303	1.66195	2.94118	1.2427
114.01	2.03144	2.80994	3.1886	3.42004	0.584732	2.13536	2.01319	2.09174	4.36755	2.28654	3.42756	0.585041	0.583682	2.17161	0.698199		1.15397	4.34663	2.98384	5.77872	2.23204	2.53508	1.27786	5.81487	3.86101	5.52459	2.64888	5.51143	5.68287	3.26271	3.35448	2.85394	1.1863
115.978	1.97833	2.72423	3.10778	3.30172	0.89245	2.07042	1.95045	2.03707	4.27748	2.23729	3.31397	0.657418	0.924586	2.1091	0.781665		0.827449	4.43059	3.89091	5.6934	2.21737	2.73627	1.23405	6.02036	4.98958	5.4669	2.67395	5.43269	5.57464	4.13528	4.31386	2.90045	1.1567
117.994	1.91356	2.62769	3.0148	3.12907	1.03367	2.0006	1.89126	1.97975	4.15614	2.15817	3.22769	0.687601	1.1201	2.04904	0.81292		0.495493	4.34916	4.04421	5.42687	2.04815	2.70594	1.20432	6.21277	5.15006	5.21509	2.59685	5.1347	5.25706	4.26843	4.54919	2.85301	1.12847
119.991	1.85542	2.50126	2.95667	2.93307	1.104	1.92786	1.83185	1.93152	4.01302	2.10766	3.17164	0.69242	1.18425	2.00773	0.827209		0.284246	4.24307	3.99287	5.29132	1.83333	2.7534	1.16231	6.27836	5.15494	5.09972	2.55038	5.02506	5.15548	4.28218	4.65355	2.75971	1.10364
122.006	1.7581	2.27951	2.82117	2.64511	1.06797	1.80623	1.71587	1.80179	3.71854	1.99347	3.02046	0.677294	1.15034	1.89966	0.80209		0.178999	4.20209	3.9967	5.188	1.59114	2.74993	1.12633	6.2984	5.14961	4.98173	2.47989	4.90589	5.09839	4.26762	4.71916	2.70736	1.07484
124.005	1.67706	2.11547	2.6817	2.41712	1.03674	1.69674	1.6361	1.71552	3.44338	1.90769	2.85336	0.656273	1.10159	1.80312	0.775205		0.137071	3.98171	3.88087	4.92418	1.37013	2.79561	1.09518	6.17753	5.01245	4.76176	2.4049	4.65637	4.84375	4.17559	4.70088	2.6204	1.06018
126.004	1.61961	1.97129	2.52398	2.1893	0.982866	1.57092	1.56552	1.64438	3.1723	1.84702	2.69103	0.635757	1.04236	1.72748	0.76237		0.171025	3.91278	3.82415	4.82895	1.16075	2.79223	1.03694	6.05646	4.92828	4.64813	2.32305	4.56327	4.76882	4.11168	4.71246	2.57299	1.023
128.003	1.52055	1.78517	2.24423	1.97749	0.920091	1.44353	1.46464	1.51464	2.80401	1.73608	2.35798	0.599979	0.964269	1.60889	0.713246		0.207599	3.90381	3.77953	4.73505	1.01329	2.79421	0.999935	5.9866	4.90044	4.56831	2.29001	4.47575	4.69168	4.04586	4.74836	2.52595	0.991127
130.003	1.39172	1.63844	1.89747	1.80187	0.826281	1.30129	1.34751	1.39192	2.42505	1.62309	1.96303	0.565865	0.856199	1.48579	0.675993		0.202985	3.82278	3.71923	4.59717	0.966553	2.78737	0.979247	5.92467	4.87896	4.46742	2.28045	4.3677	4.59504	4.04191	4.78148	2.48606	0.962734
131.986	1.29759	1.53226	1.57252	1.64777	0.725087	1.19351	1.24896	1.28629	2.06917	1.52159	1.58745	0.5474	0.738818	1.37393	0.660676		0.19728	3.65394	3.61421	4.38124	0.845847	2.71385	0.957666	5.76959	4.73866	4.23097	2.15493	4.16382	4.36518	3.95641	4.71441	2.38659	0.954879
134.001	1.17786	1.46595	1.29759	1.59181	0.630295	1.07719	1.13923	1.16857	1.76622	1.40991	1.23964	0.514695	0.640309	1.26804	0.629678		0.161443	3.50937	3.53972	4.17559	0.778276	2.6542	0.947236	5.5536	4.60896	4.04599	2.08373	3.96278	4.1655	3.82451	4.68871	2.30214	0.943282
135.999	1.09704	1.49243	1.11716	1.64982	0.55049	1.0019	1.05449	1.07416	1.54434	1.3298	1.03321	0.496315	0.538961	1.18587	0.603083		0.183721	3.42598	3.5271	4.06437	0.757079	2.59307	0.930235	5.49459	4.65803	3.96007	1.98109	3.84377	4.08378	3.85085	4.75317	2.20572	0.937395
137.999	1.02648	1.55404	1.00823	1.69809	0.470243	0.921176	0.981919	0.995465	1.27031	1.25148	0.924628	0.46962	0.450307	1.10821	0.580701		0.179467	3.27811	3.49572	3.83746	0.719324	2.53039	0.907211	5.26735	4.56259	3.74414	1.88419	3.6338	3.84044	3.77995	4.76447	2.08859	0.918951
139.998	0.92728	1.56858	0.955614	1.70522	0.387446	0.820808	0.882637	0.894685	1.10963	1.15188	0.859403	0.438493	0.354222	1.0186	0.557528		0.173749	3.1199	3.3965	3.63905	0.649453	2.49197	0.899675	5.09197	4.42513	3.54649	1.78222	3.4247	3.59061	3.6556	4.73571	2.01231	0.916089
141.996	0.862741	1.63258	1.00898	1.77862	0.311605	0.769056	0.816538	0.828603	1.00842	1.08294	0.865441	0.427562	0.275491	0.95117	0.533351		0.158498	2.96245	3.30241	3.42164	0.612083	2.39292	0.864991	5.01018	4.29123	3.3238	1.68152	3.20372	3.36451	3.53357	4.66207	1.91819	0.877408
143.995	0.801082	1.66856	1.0724	1.83211	0.25275	0.705574	0.736969	0.754134	0.928086	0.993583	0.905934	0.399916	0.204188	0.90105	0.507594		0.146921	2.80817	3.23353	3.26459	0.593757	2.33484	0.864007	4.90089	4.20946	3.17544	1.58942	3.085	3.23229	3.46802	4.60712	1.83471	0.874776
145.995	0.755124	1.7299	1.22574	1.91373	0.204957	0.663109	0.677127	0.697908	0.883393	0.950128	1.02978	0.375908	0.154055	0.880312	0.485347		0.147543	2.64379	3.19528	3.0633	0.63358	2.25611	0.873624	4.78228	4.14419	2.99643	1.50405	2.87982	3.03384	3.399	4.60599	1.73157	0.870693
147.994	0.701962	1.71095	1.3621	1.96481	0.16281	0.625638	0.619203	0.634993	0.808713	0.888402	1.17667	0.358462	0.101066	0.852481	0.47153		0.125009	2.50513	3.0993	2.9109	0.746196	2.15064	0.855137	4.66543	4.05471	2.81735	1.40556	2.74555	2.88622	3.33377	4.54746	1.63524	0.841601
150.009	0.660458	1.73471	1.50349	1.92518	0.135032	0.613199	0.560409	0.58663	0.783468	0.848339	1.37789	0.349231	0.06648	0.837375	0.462852		0.19409	2.44741	3.06565	2.80465	0.876566	2.06106	0.861241	4.71186	4.01612	2.7217	1.35887	2.64414	2.78289	3.27001	4.54074	1.59696	0.837172
152.008	0.630758	1.64951	1.67897	1.88235	0.108118	0.577634	0.519071	0.548783	0.760145	0.814723	1.62822	0.328632	0.033846	0.827283	0.441175		0.243232	2.26586	2.98313	2.62747	0.903798	1.96395	0.817881	4.64464	3.85465	2.55867	1.28657	2.4713	2.58242	3.14024	4.44672	1.53905	0.794636
154.007	0.600217	1.65423	1.80708	1.82579	0.078676	0.56438	0.479532	0.504973	0.763815	0.766889	1.8597	0.318719	0.001602	0.795082	0.431919		0.348484	2.17256	2.90132	2.51072	0.96403	1.90206	0.816644	4.57709	3.76075	2.44196	1.19843	2.36428	2.47913	3.0757	4.46015	1.46859	0.787509
155.99	0.580591	1.69408	1.97045	1.8264	0.069551	0.563205	0.448233	0.476563	0.799904	0.74738	2.09357	0.31845	0	0.806555	0.427114		0.40918	2.05254	2.78503	2.34357	1.03567	1.7775	0.77959	4.43211	3.59802	2.27942	1.09571	2.20485	2.32024	2.93845	4.29561	1.357	0.749627
157.989	0.562945	1.59343	1.9884	1.76933	0.053899	0.551759	0.419882	0.460912	0.882627	0.727523	2.13186	0.295146	0	0.808782	0.408198		0.597084	1.95476	2.75474	2.22588	1.07227	1.74593	0.747896	4.44612	3.54303	2.17234	1.01704	2.09382	2.19779	2.90114	4.30036	1.29075	0.713031
159.989	0.563022	1.57889	1.97812	1.73596	0.042413	0.56226	0.405116	0.449446	0.922767	0.718091	2.08759	0.293273	0	0.823558	0.410172		0.662828	1.85545	2.6718	2.10195	1.12976	1.67637	0.729414	4.40722	3.47365	2.04448	0.944067	1.94446	2.05579	2.82426	4.30393	1.19584	0.685566
161.987	0.54227	1.51984	1.88314	1.66626	0.027712	0.580015	0.366507	0.426412	0.969675	0.689641	1.94131	0.268236	0	0.824112	0.385688		0.632554	1.72007	2.58548	1.89678	1.19989	1.61548	0.712759	4.39522	3.41763	1.86512	0.85957	1.79054	1.92578	2.74736	4.29584	1.05508	0.660678
164.002	0.519788	1.46209	1.77049	1.63698	0.016991	0.595406	0.35499	0.429271	1.09742	0.674157	1.79073	0.264308	0	0.823018	0.38353		0.55033	1.61864	2.49267	1.74254	1.28027	1.58457	0.703711	4.28118	3.29284	1.71154	0.751051	1.63856	1.75009	2.63831	4.24443	0.963935	0.635888
166.001	0.532738	1.48659	1.72782	1.6288	0.029246	0.639673	0.356705	0.432266	1.21511	0.676541	1.71286	0.261928	0	0.831211	0.378524		0.481582	1.48055	2.43592	1.58713	1.25954	1.49516	0.682977	4.22679	3.18043	1.55612	0.670435	1.47995	1.56618	2.5592	4.16529	0.881152	0.619019
168.001	0.512649	1.49669	1.65777	1.66753	0.023734	0.631497	0.333767	0.416228	1.36233	0.64645	1.60043	0.247656	0	0.808155	0.35917		0.440429	1.33877	2.34227	1.41888	1.22985	1.428	0.654455	4.22511	3.06699	1.37106	0.571417	1.32869	1.38492	2.45299	4.06613	0.79653	0.587336
169.984	0.494846	1.59701	1.61625	1.75348	0.011991	0.608583	0.320207	0.405123	1.56667	0.636555	1.56038	0.249413	0	0.806744	0.365143		0.429582	1.16544	2.2329	1.19621	1.22609	1.36065	0.596635	4.12562	2.90099	1.17321	0.477727	1.11119	1.17271	2.31129	3.96673	0.669067	0.538333
172	0.481403	1.65373	1.56085	1.81718	0.016137	0.572161	0.298405	0.374592	1.69341	0.617023	1.50679	0.23161	0	0.786819	0.347142		0.400465	1.00081	2.16307	1.03157	1.23219	1.36223	0.580914	4.07977	2.81824	0.992301	0.383402	0.954059	1.01093	2.23342	3.95555	0.578524	0.534747
173.998	0.465188	1.71642	1.52078	1.8938	0.01329	0.558869	0.277939	0.362922	1.77948	0.597192	1.47501	0.227016	0	0.764204	0.346748		0.346781	0.903344	2.03829	0.877367	1.18416	1.3268	0.56119	4.00924	2.66215	0.862165	0.280617	0.810387	0.87023	2.10857	3.83288	0.463758	0.4983
176.013	0.445835	1.68257	1.54511	1.90929	0.020532	0.535465	0.270238	0.352094	1.81928	0.574956	1.49028	0.220818	0	0.729324	0.337794		0.336951	0.806208	2.02228	0.759913	1.12644	1.26772	0.544589	3.90362	2.61431	0.731324	0.22766	0.700951	0.766656	2.05641	3.80919	0.405615	0.476456
177.996	0.441648	1.69414	1.57472	1.89544	0.029633	0.527624	0.25704	0.336512	1.74615	0.571725	1.54059	0.223736	0	0.730721	0.341876		0.323738	0.684654	1.93732	0.610284	1.07529	1.20702	0.485034	3.85179	2.51719	0.599953	0.154546	0.564425	0.621216	1.96891	3.70505	0.306426	0.4372
179.995	0.429377	1.65067	1.6144	1.86385	0.041218	0.514948	0.252434	0.33367	1.64844	0.561227	1.59198	0.213412	0	0.709216	0.327084		0.295359	0.561238	1.85635	0.487002	0.959603	1.16976	0.440962	3.76248	2.3785	0.470896	0.079211	0.457497	0.506043	1.89081	3.56261	0.261532	0.396703
182.01	0.412368	1.63484	1.64883	1.80703	0.039553	0.496284	0.246481	0.322219	1.63277	0.545744	1.6368	0.216069	0	0.691316	0.326836		0.262187	0.513986	1.77557	0.403757	0.916819	1.16364	0.40713	3.80933	2.32278	0.402393	0.051974	0.38158	0.432729	1.80817	3.50904	0.203325	0.358563
183.994	0.399916	1.57553	1.73203	1.75714	0.05323	0.483155	0.234761	0.321042	1.61743	0.539176	1.76202	0.201474	0	0.695408	0.324396		0.257634	0.453549	1.69355	0.316556	0.861528	1.17265	0.387365	3.8305	2.21723	0.312153	0.007095	0.307779	0.353176	1.72909	3.44999	0.140264	0.341144
185.993	0.390198	1.56426	1.77543	1.6942	0.06055	0.457507	0.226421	0.301591	1.57835	0.528841	1.85224	0.190037	0	0.666094	0.309309		0.283973	0.431997	1.63339	0.272775	0.813938	1.18381	0.361324	3.82991	2.15804	0.270196	0	0.249363	0.296303	1.65918	3.46758	0.124278	0.312134
187.991	0.393889	1.5323	1.89589	1.67417	0.08372	0.453058	0.224903	0.297596	1.53971	0.529725	1.96718	0.198207	0	0.653618	0.315028		0.248411	0.384384	1.52945	0.221087	0.788116	1.14274	0.332641	3.76009	2.0495	0.230337	0	0.199068	0.26393	1.57365	3.37258	0.095895	0.284286
189.991	0.373821	1.48015	1.91878	1.6253	0.079444	0.437967	0.216896	0.275718	1.46771	0.518869	2.00669	0.185683	0	0.641804	0.302292		0.266284	0.33612	1.45701	0.184207	0.696513	1.11439	0.285942	3.67089	1.9197	0.175071	0	0.172585	0.214112	1.47482	3.23781	0.078684	0.23487
192.005	0.360886	1.51162	1.89909	1.60088	0.078944	0.417435	0.198439	0.259504	1.46531	0.502352	1.97662	0.171531	0	0.626913	0.290404		0.25668	0.293921	1.42255	0.150981	0.689427	1.11453	0.261923	3.64121	1.87173	0.155437	0	0.149135	0.198064	1.44122	3.2214	0.06518	0.205692
194.005	0.358761	1.5741	1.89679	1.66057	0.092115	0.407018	0.192183	0.257152	1.47947	0.499323	1.97705	0.163594	0	0.620705	0.284253		0.278279	0.255967	1.35423	0.125972	0.68289	1.093	0.222113	3.58122	1.77904	0.127468	0	0.124756	0.17967	1.36507	3.15555	0.040397	0.163558
196.003	0.346459	1.56057	1.84835	1.68343	0.084392	0.392386	0.181337	0.243044	1.43402	0.483033	1.92124	0.160744	0	0.618733	0.27042		0.275738	0.229762	1.28698	0.105985	0.654554	1.05366	0.184269	3.53195	1.70083	0.118174	0	0.105915	0.154216	1.29804	3.05601	0.040729	0.130726
197.988	0.352589	1.57639	1.83084	1.71653	0.107769	0.41875	0.187892	0.255889	1.49633	0.490653	1.86848	0.151876	0.000894	0.628871	0.269406		0.265449	0.228933	1.22333	0.093623	0.644158	1.04785	0.149019	3.43924	1.60017	0.104466	0	0.093295	0.150122	1.23735	2.96526	0.039299	0.098675
200.002	0.352885	1.57521	1.76348	1.66883	0.116247	0.45238	0.181695	0.248507	1.60142	0.48653	1.78489	0.143514	0.011325	0.615446	0.262552		0.247217	0.23643	1.16611	0.102862	0.614991	1.03866	0.101816	3.32497	1.53043	0.105837	0	0.099146	0.140754	1.18127	2.87579	0.038286	0.051921
201.984	0.331572	1.55742	1.69449	1.70771	0.114081	0.446329	0.172148	0.239379	1.59206	0.469327	1.69905	0.143666	0.013166	0.600516	0.258301		0.262577	0.214421	1.13815	0.078802	0.656075	1.03466	0.073213	3.2568	1.47708	0.091951	0	0.07737	0.124287	1.12788	2.80879	0.049214	0.025257
203.999	0.334346	1.60139	1.6416	1.73065	0.126314	0.44246	0.170494	0.242909	1.64179	0.466073	1.66535	0.131482	0.021837	0.610317	0.249225		0.269299	0.186337	1.0808	0.066585	0.678962	0.989699	0.04043	3.18323	1.38748	0.072341	0	0.069151	0.105764	1.04373	2.70228	0.028211	0
206.014	0.332084	1.62677	1.60963	1.76649	0.141348	0.449093	0.167341	0.243968	1.66345	0.466349	1.64623	0.122291	0.035216	0.600498	0.24249		0.29179	0.202435	1.02044	0.067338	0.735312	1.01974	0.022838	3.20079	1.33818	0.071937	0	0.068623	0.115177	1.01004	2.65888	0.020582	0
207.998	0.322065	1.62058	1.59904	1.78526	0.135117	0.441571	0.163565	0.239466	1.74481	0.458975	1.63224	0.124955	0.036371	0.594928	0.248222		0.317556	0.203734	0.974437	0.062543	0.784003	0.997938	0.004604	3.22327	1.28079	0.079305	0	0.066361	0.117551	0.962226	2.60048	0.023315	0
209.996	0.305414	1.59864	1.56677	1.72523	0.133568	0.415035	0.152394	0.225516	1.79377	0.445526	1.62323	0.108867	0.034004	0.572265	0.233937		0.346511	0.182817	0.933823	0.062877	0.82039	1.00627	0	3.14333	1.22066	0.068782	0	0.066648	0.107416	0.925519	2.52908	0.00542	0
211.995	0.323934	1.54195	1.59993	1.68418	0.150698	0.413092	0.159898	0.235164	1.86023	0.453932	1.66026	0.106095	0.050919	0.570037	0.224635		0.347057	0.171307	0.86404	0.055335	0.812027	0.986929	0	3.04931	1.13309	0.059928	0	0.046496	0.107646	0.845079	2.43818	0.011543	0
213.996	0.324911	1.52855	1.617	1.62309	0.158186	0.4118	0.161802	0.232493	1.84358	0.453701	1.68729	0.109424	0.061199	0.591431	0.230875		0.329514	0.214077	0.830235	0.069375	0.837233	0.932765	0	3.06458	1.10166	0.080991	0	0.066249	0.115607	0.797514	2.38382	0.022068	0
215.978	0.321481	1.4773	1.62392	1.55972	0.175569	0.408096	0.1657	0.24952	1.7637	0.460326	1.68594	0.09799	0.073905	0.582535	0.218059		0.326379	0.208711	0.807014	0.078639	0.835255	0.881353	0	3.03458	1.04192	0.08218	0	0.070567	0.119901	0.754017	2.32928	0.043913	0
217.994	0.326954	1.45481	1.63561	1.56359	0.17997	0.427425	0.170317	0.247957	1.65204	0.465935	1.6958	0.092732	0.085237	0.594719	0.215633		0.345558	0.203784	0.759895	0.075795	0.841127	0.867241	0	3.04569	0.999559	0.076462	0	0.071364	0.119335	0.720754	2.29951	0.029825	0
220.009	0.324298	1.42167	1.62624	1.50196	0.183651	0.422914	0.162674	0.245188	1.58376	0.459859	1.67081	0.084706	0.084278	0.580575	0.206268		0.338725	0.191674	0.723197	0.072054	0.828762	0.822129	0	3.01269	0.939426	0.082941	0	0.079213	0.127369	0.680022	2.26746	0.032288	0
222.008	0.328665	1.4104	1.6621	1.49077	0.198169	0.472798	0.168506	0.251503	1.51753	0.468168	1.681	0.084781	0.094787	0.590767	0.207328		0.350496	0.164588	0.676946	0.071391	0.840677	0.793634	0	2.95736	0.860363	0.077641	0	0.068592	0.124234	0.613912	2.18039	0.033604	0
224.007	0.314201	1.33773	1.65421	1.44155	0.198679	0.414055	0.160904	0.241279	1.46955	0.451018	1.7048	0.077906	0.097056	0.572331	0.192022		0.396415	0.187093	0.645069	0.082613	0.818738	0.742881	0	2.90865	0.826729	0.090307	0	0.081333	0.135161	0.575774	2.15998	0.032131	0
226.006	0.316457	1.34689	1.68287	1.43549	0.205214	0.395369	0.161012	0.230698	1.46242	0.452986	1.73625	0.076765	0.103121	0.582505	0.194247		0.434984	0.177322	0.62581	0.083853	0.792008	0.716259	0	2.78583	0.779425	0.094529	0	0.083657	0.130365	0.527485	2.12727	0.05571	0
227.989	0.327004	1.3881	1.72112	1.49699	0.217851	0.412755	0.17219	0.240539	1.42464	0.46553	1.77968	0.076708	0.114689	0.594471	0.196587		0.456062	0.191181	0.599811	0.095583	0.792173	0.704946	0	2.77868	0.756972	0.102917	0	0.093567	0.151703	0.499997	2.15093	0.064415	0
229.987	0.319345	1.40891	1.73602	1.51679	0.222649	0.406077	0.168971	0.237504	1.43805	0.466222	1.80005	0.07512	0.118961	0.593751	0.19483		0.456695	0.198591	0.573893	0.103175	0.778362	0.681132	0	2.69055	0.721152	0.116516	0	0.105606	0.161388	0.466653	2.12857	0.061592	0
232.002	0.313785	1.39012	1.73158	1.50175	0.21748	0.401032	0.164503	0.231166	1.47914	0.458629	1.80706	0.061371	0.11707	0.572212	0.182351		0.460432	0.210333	0.571365	0.119579	0.794063	0.672842	0	2.66113	0.707908	0.13394	0	0.119431	0.183783	0.444062	2.15499	0.082314	0
234.002	0.320777	1.41189	1.74642	1.52223	0.229586	0.419246	0.169679	0.241822	1.65396	0.467538	1.83632	0.060908	0.131365	0.582376	0.184364		0.455018	0.169868	0.542671	0.104123	0.793524	0.64287	0	2.59049	0.6664	0.108354	0	0.101625	0.158	0.391561	2.11345	0.069691	0
236	0.313617	1.38582	1.7296	1.5192	0.22937	0.425849	0.158349	0.236556	1.76156	0.452291	1.82341	0.051684	0.130224	0.570464	0.172532		0.451913	0.185646	0.536149	0.11648	0.769229	0.619743	0	2.55246	0.644841	0.127291	0	0.125634	0.180235	0.364928	2.0825	0.069646	0
238.001	0.31644	1.38722	1.71955	1.49594	0.235065	0.43706	0.16762	0.244635	1.85194	0.459376	1.81663	0.051053	0.135314	0.552967	0.169196		0.514902	0.168121	0.549625	0.114653	0.758283	0.582283	0	2.54124	0.637987	0.127541	0	0.1207	0.180803	0.336114	2.08033	0.067511	0
240	0.309627	1.38364	1.69736	1.45768	0.238745	0.430908	0.162764	0.245313	1.91366	0.460783	1.79688	0.035872	0.136987	0.565477	0.165927		0.566577	0.1542	0.544831	0.110691	0.794187	0.562469	0	2.46845	0.610276	0.122292	0	0.112687	0.187515	0.295868	2.06166	0.068824	0
241.982	0.330196	1.39115	1.70304	1.47993	0.250839	0.429641	0.177665	0.259059	1.87589	0.477678	1.80063	0.039017	0.146397	0.579141	0.161868		0.571308	0.179345	0.537353	0.133483	0.843791	0.535519	0	2.4267	0.581954	0.143364	0	0.132964	0.20128	0.26919	2.07077	0.082313	0
243.997	0.323055	1.40033	1.65885	1.48637	0.240274	0.421936	0.169726	0.254026	1.85078	0.462758	1.76021	0.028014	0.142568	0.56644	0.147304		0.578625	0.165399	0.527519	0.129065	0.847108	0.507119	0	2.38367	0.569497	0.140049	0	0.137548	0.188875	0.252457	2.07057	0.096897	0
245.995	0.328173	1.40767	1.62852	1.52311	0.248146	0.415421	0.180641	0.257145	1.84853	0.460708	1.73371	0.02269	0.145654	0.573146	0.14416		0.560085	0.151839	0.521587	0.130416	0.89761	0.502276	0	2.35249	0.557129	0.140571	0	0.133971	0.191298	0.226849	2.09589	0.073521	0
247.996	0.326814	1.4077	1.61279	1.52585	0.250468	0.424062	0.18144	0.2514	1.87022	0.460439	1.70554	0.015244	0.146868	0.568963	0.131781		0.561931	0.153569	0.50015	0.129741	0.947622	0.472421	0	2.25734	0.522908	0.130354	0	0.129425	0.194797	0.177109	2.07639	0.086852	0
249.994	0.338544	1.41332	1.62284	1.55615	0.262012	0.437593	0.193132	0.271037	1.87066	0.482604	1.68874	0.015576	0.156578	0.585291	0.126816		0.506409	0.147099	0.491523	0.141318	0.948632	0.437462	0	2.1989	0.498204	0.143756	0	0.14136	0.213513	0.153342	2.03632	0.087819	0
251.992	0.341627	1.4016	1.59452	1.527	0.258771	0.428069	0.196238	0.272471	1.84935	0.482332	1.65414	0.006276	0.157192	0.565	0.120725		0.50242	0.179573	0.499042	0.161885	0.954679	0.408071	0	2.17524	0.478058	0.171308	0	0.15733	0.231239	0.129431	2.05413	0.115166	0
253.992	0.332809	1.38565	1.58015	1.52813	0.257252	0.419113	0.191005	0.265124	1.77952	0.483262	1.63389	0.003522	0.1542	0.54984	0.116909		0.506232	0.17652	0.488317	0.160378	0.987657	0.38382	0	2.14269	0.474984	0.172971	0	0.160796	0.229804	0.102181	2.0522	0.106457	0
255.991	0.334354	1.41852	1.6021	1.52668	0.260381	0.403949	0.18917	0.259797	1.73674	0.478137	1.66526	0.002722	0.150799	0.545041	0.117091		0.480634	0.188964	0.486303	0.161319	0.976797	0.356344	0	2.05866	0.452598	0.171409	0	0.163923	0.228666	0.060107	2.04885	0.09997	0
257.991	0.336005	1.4234	1.63242	1.50837	0.268956	0.413899	0.202385	0.265373	1.70658	0.496195	1.70609	0	0.165415	0.564059	0.110318		0.465639	0.204452	0.478595	0.177468	0.920545	0.322828	0	2.02809	0.43122	0.182282	0	0.17495	0.240963	0.013772	2.02666	0.118368	0
260.006	0.347494	1.38943	1.63109	1.48137	0.271692	0.430956	0.203324	0.265355	1.69617	0.497841	1.69894	0	0.16185	0.564109	0.114843		0.47858	0.214532	0.490851	0.177106	0.953734	0.302128	0	1.99283	0.419917	0.182979	0	0.172272	0.24712	0	2.04838	0.122584	0
262.005	0.343856	1.38581	1.6349	1.46457	0.264072	0.425069	0.199384	0.260825	1.72778	0.493269	1.69922	0	0.155357	0.565285	0.111039		0.481766	0.211384	0.477091	0.179484	0.969026	0.283561	0	1.93072	0.400442	0.190686	0	0.177178	0.251382	0	2.04821	0.11981	0
264.004	0.343095	1.37638	1.63417	1.46246	0.260443	0.421834	0.202901	0.260983	1.7055	0.501751	1.71824	0	0.150779	0.564174	0.106601		0.445515	0.197026	0.455676	0.173621	0.924823	0.257278	0	1.86586	0.359116	0.190538	0	0.174156	0.238545	0	1.9811	0.107916	0
266.002	0.359759	1.36056	1.65008	1.44846	0.274433	0.420712	0.213656	0.261949	1.71539	0.516445	1.73689	0	0.162276	0.563471	0.103657		0.439959	0.19395	0.469592	0.179404	0.926394	0.22703	0	1.83203	0.357422	0.201458	0	0.178528	0.25257	0	2.01019	0.11717	0
267.986	0.346885	1.34881	1.60021	1.43013	0.270924	0.39498	0.205721	0.254085	1.66122	0.498603	1.6994	0	0.161171	0.555089	0.09261		0.426218	0.206066	0.446357	0.181721	0.934945	0.206041	0	1.79372	0.323826	0.207732	0	0.184987	0.264878	0	2.0126	0.131436	0
269.985	0.343397	1.31911	1.60005	1.41968	0.276347	0.397145	0.20277	0.258677	1.69217	0.503981	1.70057	0	0.166359	0.547967	0.088764		0.438051	0.236574	0.448726	0.192273	0.933964	0.199674	0	1.78768	0.311072	0.210788	0	0.192761	0.265164	0	2.02408	0.118894	0
271.983	0.339744	1.2978	1.57863	1.42148	0.278493	0.397207	0.204892	0.259939	1.67894	0.505596	1.67109	0	0.162079	0.541323	0.085729		0.42331	0.254652	0.439916	0.209659	0.915069	0.176745	0	1.72991	0.294677	0.234622	0	0.195454	0.26749	0	1.98234	0.137056	0
273.998	0.344916	1.31235	1.57527	1.43184	0.269758	0.406156	0.205762	0.263527	1.7373	0.505321	1.65597	0	0.153498	0.550776	0.086783		0.410124	0.283975	0.445112	0.230508	0.930613	0.164555	0	1.77937	0.274288	0.249985	0	0.213259	0.292969	0	1.97377	0.155269	0
275.997	0.353505	1.28885	1.56791	1.39666	0.271458	0.438037	0.209671	0.278031	1.7447	0.511463	1.66472	0	0.157715	0.547438	0.085601		0.409076	0.282242	0.436465	0.238047	0.946015	0.148977	0	1.75357	0.258987	0.254955	0	0.220582	0.305904	0	1.96456	0.164649	0
277.996	0.355708	1.30091	1.57303	1.42089	0.272962	0.466198	0.212692	0.286019	1.82144	0.516797	1.67692	0	0.159833	0.542738	0.088839		0.405254	0.278452	0.421114	0.23543	0.957503	0.139604	0	1.71121	0.232972	0.245814	0	0.223131	0.29247	0	1.93666	0.151025	0
279.995	0.354998	1.29336	1.5591	1.40448	0.277466	0.45659	0.221024	0.293537	1.88632	0.518689	1.66073	0	0.165194	0.545366	0.079725		0.400015	0.283577	0.424829	0.23474	0.954977	0.116154	0	1.70238	0.214468	0.26044	0	0.225756	0.305481	0	1.92421	0.156638	0
281.996	0.353603	1.27172	1.54983	1.37755	0.271948	0.448075	0.222975	0.294791	1.9028	0.517731	1.64468	0	0.159668	0.542451	0.074115		0.425569	0.292242	0.41014	0.261632	0.920615	0.09923	0	1.69177	0.197327	0.280004	0.003616	0.242647	0.325649	0	1.9399	0.176664	0
283.978	0.343547	1.23515	1.51129	1.32196	0.26771	0.430464	0.214049	0.287954	1.85978	0.504483	1.61109	0	0.151226	0.524977	0.064671		0.40993	0.300922	0.404439	0.256031	0.928384	0.115651	0	1.66862	0.183637	0.282147	0.005696	0.241331	0.328332	0	1.9207	0.188633	0
285.993	0.35962	1.23857	1.51905	1.33588	0.280818	0.443788	0.232614	0.304095	1.86428	0.529132	1.61069	0	0.165463	0.544994	0.0629		0.427141	0.340777	0.405648	0.289394	0.913449	0.102442	0	1.65554	0.160024	0.310209	0.020947	0.266737	0.346784	0	1.91429	0.193538	0
288.007	0.353988	1.22786	1.48565	1.30771	0.262056	0.432357	0.217603	0.287496	1.83699	0.516894	1.57616	0	0.151833	0.534053	0.056799		0.432823	0.342882	0.400802	0.2888	0.878457	0.090675	0	1.62888	0.145149	0.310813	0.013667	0.271992	0.347303	0	1.92	0.206691	0
290.007	0.356511	1.2056	1.48734	1.29415	0.269535	0.449096	0.235231	0.294425	1.84326	0.526886	1.58589	0	0.158092	0.540919	0.063565		0.420483	0.351782	0.384694	0.297993	0.847815	0.083074	0	1.60759	0.111788	0.323541	0.022415	0.276714	0.351635	0	1.8769	0.208725	0
292.006	0.358782	1.17305	1.49802	1.2597	0.279804	0.431289	0.233091	0.296045	1.79801	0.529384	1.57284	0	0.16231	0.53707	0.057348		0.408622	0.348643	0.37535	0.316427	0.840364	0.062455	0	1.58302	0.094799	0.343662	0.034572	0.305013	0.375964	0	1.85295	0.231234	0
294.005	0.361203	1.15425	1.46686	1.21912	0.280652	0.422852	0.230344	0.294536	1.73277	0.530673	1.56176	0	0.160515	0.53609	0.038642		0.413697	0.363191	0.369202	0.313912	0.835274	0.072964	0	1.57008	0.07149	0.340543	0.026315	0.296295	0.367429	0	1.85207	0.237343	0
295.987	0.355406	1.16311	1.45603	1.20358	0.280717	0.403043	0.227809	0.288155	1.7397	0.525814	1.52993	0	0.159595	0.5204	0.031847		0.399231	0.377151	0.351678	0.319228	0.798717	0.061788	0	1.51978	0.056168	0.355799	0.038813	0.30719	0.391157	0	1.81728	0.235603	0
297.987	0.355963	1.14657	1.44153	1.20439	0.272066	0.395363	0.228324	0.28108	1.7319	0.527975	1.51635	0	0.158512	0.530811	0.024081		0.39568	0.371491	0.343229	0.330233	0.787276	0.04364	0	1.47346	0.027481	0.36222	0.031352	0.303637	0.400576	0	1.78414	0.22941	0
299.986	0.351564	1.15709	1.42816	1.20691	0.273239	0.404907	0.226522	0.281506	1.68862	0.524435	1.51155	0	0.154973	0.529333	0.021338		0.411283	0.396552	0.347829	0.358514	0.800732	0.053977	0	1.49612	0.02299	0.383693	0.041057	0.333971	0.411817	0	1.79204	0.253148	0
302.001	0.357986	1.15333	1.41469	1.20487	0.275765	0.395003	0.224809	0.286441	1.70957	0.529073	1.49737	0	0.15731	0.533859	0.027826		0.387748	0.38672	0.323158	0.362002	0.774014	0.058522	0	1.47012	0	0.393186	0.050788	0.344246	0.42932	0	1.73148	0.258063	0
304	0.363603	1.14573	1.40928	1.20256	0.274633	0.406458	0.232172	0.279192	1.78387	0.535214	1.47544	0	0.155297	0.532705	0.023982		0.372711	0.386915	0.31012	0.373477	0.762266	0.053542	0	1.45382	0	0.403952	0.066648	0.365486	0.448442	0	1.7141	0.268406	0
306	0.356153	1.13992	1.40062	1.20575	0.272927	0.420808	0.228164	0.279637	1.83751	0.537458	1.48169	0	0.153601	0.530063	0.018203		0.366793	0.388728	0.295713	0.387295	0.723768	0.04179	0	1.43981	0	0.424426	0.08455	0.369911	0.455279	0	1.69442	0.286144	0
307.998	0.36215	1.12635	1.40674	1.19765	0.275183	0.432226	0.228479	0.286539	1.89825	0.539073	1.49118	0	0.154574	0.53665	0.013562		0.358267	0.395398	0.294179	0.388816	0.746132	0.057138	0	1.42926	0	0.417742	0.062628	0.372732	0.458168	0	1.69069	0.267194	0
309.998	0.371755	1.12839	1.40911	1.19619	0.279395	0.444271	0.238302	0.298689	1.94501	0.552486	1.47778	0	0.157136	0.544692	0.013994		0.353488	0.387509	0.280832	0.396883	0.728157	0.054939	0	1.41307	0	0.42671	0.067345	0.375333	0.468542	0	1.67189	0.285204	0
311.996	0.372809	1.11136	1.41242	1.18534	0.285063	0.455177	0.245753	0.301834	1.96034	0.557618	1.49242	0	0.166569	0.550531	0.010863		0.362171	0.396465	0.280819	0.404923	0.744621	0.038122	0	1.39661	0	0.433995	0.084206	0.388664	0.481229	0	1.64347	0.304167	0
313.996	0.36857	1.07381	1.40874	1.15311	0.288697	0.451994	0.235423	0.302351	1.91219	0.550233	1.47662	0	0.164	0.543774	0.001168		0.348485	0.39843	0.269878	0.411071	0.732622	0.057624	0	1.37686	0	0.450179	0.081904	0.401112	0.493984	0	1.63322	0.296401	0
315.994	0.368686	1.06602	1.38782	1.12293	0.288096	0.459488	0.243268	0.308168	1.93218	0.558101	1.46863	0	0.162903	0.53983	0.003925		0.33789	0.421223	0.262464	0.434657	0.737055	0.046275	0	1.3638	0	0.464105	0.088711	0.406943	0.507066	0	1.59287	0.313669	0
317.994	0.379255	1.07346	1.38732	1.1239	0.297549	0.452105	0.249243	0.314279	1.9444	0.564638	1.47925	0	0.164188	0.544787	0.00163		0.35396	0.417593	0.247831	0.449277	0.730489	0.042189	0	1.34884	0	0.4756	0.105592	0.425605	0.529108	0	1.56375	0.326292	0
320.008	0.382256	1.06181	1.39094	1.13407	0.295261	0.432612	0.250555	0.318805	1.95742	0.571922	1.46881	0	0.163957	0.546216	0		0.34734	0.401645	0.220187	0.440962	0.751177	0.053334	0	1.30716	0	0.468617	0.09826	0.419406	0.527809	0	1.54025	0.322992	0
321.992	0.344064	1.00034	1.31767	1.06586	0.257252	0.400054	0.218908	0.28336	1.84766	0.532609	1.39086	0	0.128917	0.508395	0		0.342115	0.407729	0.209977	0.472058	0.747401	0.041441	0	1.307	0	0.49869	0.125502	0.458132	0.558056	0	1.50929	0.336651	0
323.99	0.366192	1.04192	1.32114	1.10134	0.265098	0.415699	0.235351	0.293443	1.79725	0.545249	1.40594	0	0.137859	0.518771	0		0.336539	0.403458	0.177634	0.474445	0.756647	0.026094	0	1.2818	0	0.499613	0.114084	0.454496	0.547866	0	1.46882	0.339346	0
325.991	0.336071	1.02345	1.28457	1.0808	0.247961	0.386115	0.210229	0.265006	1.76342	0.527356	1.37408	0	0.119733	0.502441	0		0.356878	0.407535	0.178428	0.471414	0.801589	0.025276	0	1.25463	0	0.510456	0.112518	0.457084	0.551961	0	1.43854	0.336521	0
328.006	0.347276	1.05299	1.29344	1.07622	0.268218	0.394375	0.217215	0.283872	1.75684	0.531088	1.38284	0	0.13656	0.522582	0		0.373749	0.395322	0.161918	0.470925	0.826223	0.019082	0	1.24415	0	0.503603	0.111223	0.459701	0.555314	0	1.41737	0.344069	0
330.004	0.340183	1.03016	1.27882	1.06609	0.253643	0.387901	0.208362	0.268319	1.72877	0.528914	1.37347	0	0.122678	0.510767	0		0.361184	0.395319	0.135105	0.474393	0.838909	0.019713	0	1.2197	0	0.497721	0.123352	0.445361	0.554507	0	1.38165	0.362725	0
332.003	0.344548	1.01422	1.25924	1.0378	0.256677	0.379622	0.210581	0.26688	1.68809	0.53253	1.3506	0	0.128505	0.505687	0		0.373011	0.428957	0.125758	0.493005	0.835997	0.005256	0	1.21212	0	0.526081	0.125197	0.466047	0.578312	0	1.35756	0.36151	0
334.002	0.359038	1.01134	1.27529	1.04669	0.26614	0.396335	0.229669	0.274163	1.70694	0.55496	1.35364	0	0.131751	0.512863	0		0.394051	0.442171	0.119838	0.50088	0.872832	0.012484	0	1.23453	0	0.540016	0.145051	0.483256	0.593925	0	1.33993	0.376762	0
335.985	0.350177	0.98567	1.25343	1.01626	0.25714	0.392997	0.218215	0.270561	1.70627	0.545541	1.34232	0	0.12618	0.517735	0		0.434233	0.455127	0.119867	0.531725	0.924149	0.029012	0	1.23821	0	0.553758	0.157857	0.500912	0.603136	0	1.31857	0.40143	0
337.984	0.343775	0.914017	1.2299	0.958957	0.268472	0.388467	0.219381	0.273203	1.66363	0.54256	1.29905	0	0.13068	0.507442	0		0.486351	0.459657	0.114098	0.536351	1.00051	0.028526	0	1.22088	0	0.575355	0.164018	0.515283	0.629933	0	1.29318	0.405024	0
339.983	0.358254	0.942318	1.23805	0.956551	0.263438	0.381877	0.225056	0.277184	1.71493	0.553103	1.32448	0	0.128614	0.524182	0		0.53088	0.463628	0.096891	0.536	1.08874	0.008545	0	1.20096	0	0.579079	0.155902	0.515435	0.62866	0	1.2427	0.40399	0
341.999	0.372358	0.906506	1.25492	0.934533	0.275785	0.392388	0.237808	0.292807	1.69908	0.570344	1.31641	0	0.14608	0.528928	0		0.591063	0.48176	0.08219	0.545244	1.14692	0.018459	0	1.17769	0	0.582913	0.170005	0.518746	0.637242	0	1.20125	0.418344	0
343.997	0.359874	0.871714	1.21729	0.895857	0.271319	0.39612	0.229065	0.285032	1.69887	0.553976	1.30336	0	0.131079	0.518797	0		0.627931	0.494475	0.076061	0.55277	1.20677	0.024708	0	1.18393	0	0.598582	0.174589	0.533467	0.6532	0	1.18905	0.417312	0
345.997	0.36031	0.855792	1.20985	0.884365	0.278836	0.399448	0.234118	0.288874	1.72373	0.562883	1.27304	0	0.139553	0.514462	0		0.629245	0.505339	0.055445	0.54904	1.22369	0.02631	0	1.15315	0	0.595424	0.161115	0.519349	0.643859	0	1.13324	0.411623	0
347.996	0.379799	0.869623	1.22813	0.887225	0.286387	0.408161	0.248588	0.308422	1.7664	0.579816	1.29742	0	0.148204	0.543483	0		0.633081	0.507398	0.02996	0.563876	1.21527	0.005317	0	1.10817	0	0.597966	0.174961	0.537773	0.654406	0	1.10922	0.420114	0
349.995	0.353661	0.840092	1.20007	0.855907	0.275132	0.40856	0.233832	0.28776	1.70699	0.556624	1.25648	0	0.136891	0.51121	0		0.65687	0.521163	0.039865	0.579673	1.27504	0.033548	0	1.11845	0	0.621127	0.180822	0.550975	0.669907	0	1.088	0.442317	0
351.994	0.37263	0.832573	1.20581	0.86328	0.281605	0.438037	0.244238	0.304745	1.80275	0.581514	1.27215	0	0.142888	0.531295	0		0.6521	0.509458	0.023144	0.570579	1.25309	0.013208	0	1.09427	0	0.605484	0.179233	0.541931	0.653387	0	1.04176	0.436605	0
353.993	0.375333	0.818718	1.19138	0.829778	0.289151	0.428352	0.243389	0.303907	1.79774	0.575698	1.24085	0	0.151366	0.52647	0		0.63861	0.52467	0.010285	0.581192	1.24581	0.010974	0	1.08192	0	0.623732	0.182238	0.560111	0.667521	0	0.991993	0.446557	0
356.007	0.377478	0.808749	1.18357	0.828601	0.297512	0.435436	0.251532	0.306243	1.81308	0.586476	1.23917	0	0.154695	0.534886	0		0.642896	0.533103	0.002216	0.588282	1.23812	0.01248	0	1.09164	0	0.628989	0.19161	0.559147	0.674254	0	0.954138	0.46654	0
358.007	0.383218	0.800637	1.17586	0.814103	0.290225	0.440667	0.245243	0.306046	1.8105	0.588126	1.24703	0	0.145959	0.543776	0		0.590469	0.512418	0	0.574885	1.19624	0	0	1.05247	0	0.604924	0.175821	0.538241	0.657481	0	0.892704	0.446216	0
360.006	0.398497	0.807445	1.18216	0.823685	0.303651	0.444187	0.26667	0.324161	1.80021	0.605294	1.24794	0	0.156505	0.550127	0		0.582103	0.512986	0	0.569647	1.22029	0.005773	0	1.04221	0	0.619693	0.170093	0.549948	0.663582	0	0.879241	0.457838	0
362.004	0.381805	0.766314	1.14611	0.766421	0.295338	0.425096	0.249261	0.303099	1.73145	0.584743	1.20808	0	0.150544	0.529695	0		0.55451	0.494458	0	0.56078	1.20106	0.007848	0	1.01848	0	0.599116	0.181369	0.529539	0.640116	0	0.828147	0.452089	0
363.988	0.396954	0.773099	1.16314	0.787842	0.307828	0.443487	0.262924	0.324611	1.76472	0.608503	1.22848	0	0.165032	0.555506	0		0.51883	0.48917	0	0.563529	1.20247	0.010741	0	0.990736	0	0.593376	0.187037	0.526533	0.642248	0	0.798757	0.444515	0
365.987	0.387599	0.741189	1.14208	0.753277	0.291834	0.427742	0.257552	0.31361	1.72257	0.596905	1.19423	0	0.14843	0.540874	0		0.48896	0.483474	0	0.55598	1.18521	0	0	0.966722	0	0.594625	0.171842	0.531547	0.64083	0	0.747801	0.440036	0
367.987	0.399631	0.748229	1.15071	0.754015	0.309964	0.43095	0.266707	0.32163	1.69413	0.613627	1.21406	0	0.163832	0.560989	0		0.483569	0.491973	0	0.556584	1.21421	0.010337	0	0.992044	0	0.605263	0.183294	0.537888	0.652732	0	0.731167	0.458019	0
370.001	0.407664	0.746191	1.14589	0.755273	0.306656	0.432826	0.271068	0.321675	1.69368	0.622964	1.22489	0	0.167291	0.565826	0		0.47145	0.476951	0	0.565672	1.21687	0.010993	0	0.982753	0	0.606299	0.182774	0.535085	0.663744	0	0.692703	0.452475	0
372.001	0.400404	0.74481	1.13187	0.740924	0.315405	0.430741	0.267421	0.32378	1.6802	0.614996	1.18958	0	0.169809	0.562896	0		0.433005	0.462451	0	0.551684	1.20041	0.004788	0	0.954797	0	0.588955	0.159393	0.518772	0.634563	0	0.633174	0.446916	0
373.999	0.409224	0.734236	1.12683	0.751092	0.309063	0.432717	0.268663	0.317774	1.67284	0.623381	1.19463	0	0.161027	0.562578	0		0.416933	0.457829	0	0.546782	1.20123	0	0	0.932981	0	0.589253	0.156216	0.524552	0.641599	0	0.619487	0.452242	0
376	0.419156	0.726391	1.11833	0.743943	0.330792	0.437554	0.280804	0.325949	1.6554	0.631431	1.18815	0	0.174852	0.567362	0		0.401029	0.461044	0	0.552132	1.20768	0.002485	0	0.938516	0	0.588837	0.171577	0.52091	0.636578	0	0.587379	0.434086	0
377.998	0.420151	0.738473	1.12222	0.740842	0.313095	0.44177	0.28016	0.325203	1.67891	0.643191	1.1851	0	0.167268	0.579873	0		0.370194	0.425961	0	0.51959	1.17014	0	0	0.885766	0	0.573197	0.142055	0.493022	0.605537	0	0.552384	0.410967	0
379.997	0.430325	0.717822	1.11434	0.740152	0.329177	0.446603	0.288746	0.335477	1.64026	0.651351	1.17488	0	0.182936	0.58233	0		0.369036	0.433484	0	0.5273	1.14237	0	0	0.888444	0	0.571712	0.143026	0.505809	0.606881	0	0.523666	0.419603	0
381.98	0.437299	0.728785	1.12893	0.743293	0.340991	0.449345	0.291575	0.335933	1.6789	0.658576	1.17945	0	0.183119	0.593554	0		0.352093	0.435614	0	0.502133	1.14932	0.011917	0	0.867252	0	0.553494	0.137857	0.481266	0.604936	0	0.474785	0.394628	0
384.011	0.433303	0.712806	1.10229	0.716746	0.340778	0.443027	0.288304	0.333147	1.65456	0.651112	1.17248	0	0.185011	0.596868	0		0.354217	0.421268	0	0.505823	1.10254	0.000223	0	0.85413	0	0.540864	0.13499	0.478596	0.594337	0	0.43454	0.399508	0
386.009	0.426791	0.674262	1.06975	0.693925	0.334354	0.432267	0.284882	0.328227	1.62686	0.653935	1.13161	0	0.182065	0.575043	0		0.350177	0.433308	0	0.49815	1.08898	0.000776	0	0.860911	0	0.544541	0.125076	0.481158	0.596394	0	0.407556	0.38428	0
388.01	0.438304	0.708028	1.09247	0.711345	0.345828	0.445758	0.295505	0.344128	1.67437	0.66917	1.16254	0	0.187982	0.592384	0		0.345348	0.409795	0	0.49436	1.06381	0.019451	0	0.843303	0	0.547298	0.133058	0.48236	0.589415	0	0.389892	0.385217	0
390.007	0.448977	0.707138	1.09851	0.696838	0.361862	0.455958	0.301963	0.347601	1.67379	0.678827	1.15764	0	0.204945	0.594966	0		0.33081	0.407458	0	0.482321	1.01321	0.015343	0	0.822224	0	0.535331	0.118825	0.467527	0.590502	0	0.349762	0.387101	0
391.99	0.480095	0.730323	1.12715	0.72898	0.381104	0.482244	0.325619	0.370048	1.75307	0.717771	1.20021	0	0.220539	0.63067	0		0.336952	0.409768	0	0.483107	0.982119	0.007569	0	0.816118	0	0.532593	0.130668	0.461068	0.582788	0	0.315876	0.381826	0
393.99	0.477214	0.718225	1.12193	0.727593	0.384754	0.482777	0.32971	0.371779	1.74208	0.714539	1.20181	0	0.22157	0.6321	0		0.313843	0.373786	0	0.456087	0.940469	0.007094	0	0.782217	0	0.502653	0.111939	0.434524	0.542683	0	0.289478	0.366474	0
395.99	0.485521	0.707761	1.13409	0.724911	0.396306	0.492489	0.333841	0.374759	1.73731	0.720097	1.19773	0	0.228189	0.646746	0		0.310173	0.391933	0	0.457171	0.885785	0.008713	0	0.762462	0	0.518538	0.101763	0.439316	0.558524	0	0.27246	0.358332	0
398.005	0.477113	0.699334	1.11718	0.706396	0.38892	0.488577	0.322183	0.363048	1.72912	0.719422	1.19014	0	0.223535	0.632281	0		0.305464	0.376077	0	0.460996	0.853135	0.00952	0	0.757541	0	0.503239	0.11154	0.43791	0.547954	0	0.237356	0.356002	0
400.004	0.484947	0.71048	1.12283	0.710712	0.394156	0.498178	0.334283	0.378258	1.74007	0.722524	1.20474	0	0.232809	0.642186	0		0.301802	0.367751	0	0.445466	0.832145	0.002204	0	0.734829	0	0.501679	0.094721	0.432353	0.542356	0	0.211404	0.359227	0
402.002	0.478988	0.704776	1.11624	0.704805	0.395578	0.495856	0.339703	0.37771	1.75291	0.733697	1.19408	0	0.230474	0.651037	0		0.274209	0.373751	0	0.438977	0.828103	0.005161	0	0.719367	0	0.493612	0.102065	0.424886	0.533337	0	0.18217	0.343234	0
404.001	0.49345	0.699323	1.10147	0.698221	0.393578	0.505629	0.337937	0.374589	1.74063	0.726859	1.17182	0	0.230821	0.636555	0		0.246816	0.345115	0	0.424237	0.806589	0.00883	0	0.721269	0	0.473041	0.090955	0.407039	0.506664	0	0.16711	0.332394	0
405.999	0.500101	0.70519	1.11553	0.696146	0.409142	0.504523	0.346584	0.391978	1.75909	0.736376	1.20401	0	0.245654	0.657636	0		0.249662	0.352634	0	0.416145	0.815789	0.017167	0	0.723254	0	0.478715	0.100297	0.401127	0.515342	0	0.131512	0.328262	0
407.999	0.498169	0.701206	1.09832	0.691335	0.410393	0.495465	0.344755	0.383813	1.73403	0.738131	1.18595	0	0.243185	0.661768	0		0.230867	0.338896	0	0.410238	0.808835	0.014712	0	0.704768	0	0.470901	0.084528	0.39564	0.50853	0	0.110659	0.327118	0
409.983	0.497287	0.694149	1.09103	0.682144	0.417356	0.504579	0.346879	0.38834	1.71463	0.73941	1.17259	0	0.247989	0.655011	0		0.227945	0.349142	0	0.416197	0.810105	0.005448	0	0.695441	0	0.468519	0.088002	0.393022	0.501091	0	0.080479	0.334316	0
412.014	0.500651	0.675241	1.08795	0.674534	0.413619	0.499551	0.348928	0.386333	1.70091	0.742391	1.1585	0	0.248585	0.649509	0		0.217116	0.346156	0	0.407554	0.793979	0.013517	0	0.690598	0	0.466599	0.076002	0.384125	0.491403	0	0.04039	0.317065	0
413.996	0.505102	0.682147	1.09752	0.680949	0.424248	0.505364	0.356722	0.39364	1.67239	0.744491	1.15383	0	0.260015	0.657388	0		0.209702	0.335812	0	0.403106	0.774499	0.009506	0	0.684915	0	0.454334	0.08107	0.37598	0.497019	0	0.020914	0.31449	0
415.997	0.496967	0.677952	1.08588	0.661556	0.431361	0.508166	0.352267	0.395413	1.67179	0.749939	1.14893	0	0.265531	0.652542	0		0.192429	0.3336	0	0.389662	0.742041	0.002762	0	0.680088	0	0.451668	0.084416	0.382918	0.497198	0	0.000997	0.315475	0
417.994	0.504996	0.676217	1.07742	0.675276	0.429996	0.515502	0.359001	0.396616	1.66387	0.752122	1.15372	0	0.26338	0.655898	0		0.203041	0.361	0	0.423027	0.734694	0.008647	0	0.708341	0	0.484347	0.099883	0.402017	0.508942	0	0	0.343468	0
419.993	0.499088	0.650201	1.06048	0.648666	0.428624	0.498188	0.346649	0.380219	1.62527	0.735264	1.12549	0	0.257244	0.656698	0		0.176377	0.330123	0	0.384399	0.718118	0.00425	0	0.668404	0	0.447104	0.069793	0.364172	0.473038	0	0	0.310704	0
421.993	0.494095	0.65931	1.06102	0.644712	0.426118	0.497751	0.342145	0.380495	1.62574	0.73565	1.13298	0	0.255458	0.656041	0		0.179134	0.337957	0	0.401746	0.715696	0.017446	0	0.687954	0	0.454885	0.083409	0.377536	0.488684	0	0	0.323453	0
423.991	0.506491	0.668551	1.05914	0.663982	0.436879	0.506232	0.352441	0.391129	1.62456	0.755438	1.11674	0	0.260912	0.660983	0		0.164534	0.331712	0	0.401219	0.705287	0.020748	0	0.678492	0	0.449162	0.068997	0.38138	0.490992	0	0	0.316618	0
426.006	0.519939	0.676384	1.07644	0.671579	0.442507	0.520385	0.366283	0.402268	1.64329	0.770492	1.13482	0	0.271296	0.672416	0		0.170657	0.349518	0	0.407037	0.695784	0.023267	0	0.686296	0	0.46498	0.084589	0.387502	0.507994	0	0	0.33778	0
428.005	0.521251	0.663163	1.06422	0.649333	0.447604	0.520545	0.360468	0.397761	1.62276	0.770258	1.13692	0	0.272499	0.678636	0		0.158934	0.345199	0	0.402891	0.686971	0.030348	0	0.667346	0	0.455975	0.074983	0.374212	0.49227	0	0	0.314313	0
430.005	0.530441	0.663898	1.07901	0.648867	0.451721	0.526184	0.374969	0.407311	1.62706	0.788922	1.13998	0	0.280802	0.680527	0		0.155249	0.33959	0	0.405504	0.679348	0.028289	0	0.680585	0	0.462344	0.071535	0.382909	0.495781	0	0	0.321813	0
431.988	0.53088	0.639481	1.05437	0.647443	0.453568	0.513736	0.370793	0.395014	1.60599	0.778698	1.11312	0	0.274164	0.679553	0		0.139705	0.344304	0	0.396879	0.669809	0.014331	0	0.668997	0	0.454187	0.068863	0.3773	0.484634	0	0	0.315043	0
433.988	0.51452	0.630482	1.04723	0.640222	0.444689	0.516632	0.354152	0.383102	1.57227	0.769057	1.11329	0	0.265326	0.671171	0		0.141311	0.319252	0	0.381132	0.666008	0.018699	0	0.666174	0	0.442287	0.074976	0.35711	0.478691	0	0	0.308093	0
435.987	0.535491	0.642713	1.0488	0.620934	0.455935	0.517888	0.37268	0.392139	1.5755	0.785439	1.12227	0	0.275956	0.685306	0		0.141742	0.335346	0	0.399297	0.644699	0.019944	0	0.66273	0	0.457197	0.078507	0.36693	0.485237	0	0	0.314493	0
438.002	0.525058	0.629408	1.03927	0.624771	0.455349	0.51365	0.362255	0.393957	1.53559	0.777276	1.10083	0	0.275706	0.67062	0		0.148743	0.340936	0	0.39759	0.646367	0.02046	0	0.684608	0	0.465915	0.079498	0.371459	0.491192	0	0	0.327723	0
440	0.532814	0.627752	1.04524	0.624033	0.463052	0.51738	0.37482	0.400499	1.54889	0.79103	1.10938	0	0.284407	0.689185	0		0.145089	0.343172	0	0.409514	0.643426	0.023651	0	0.677677	0	0.460802	0.07255	0.381004	0.498411	0	0	0.333883	0
441.999	0.538319	0.637686	1.04707	0.628728	0.472437	0.51833	0.376952	0.406313	1.53623	0.805915	1.11587	0	0.286565	0.704625	0		0.126839	0.334434	0	0.40036	0.639135	0.021404	0	0.679669	0	0.453256	0.072525	0.37828	0.490887	0	0	0.338838	0
443.998	0.545711	0.633481	1.04931	0.6262	0.464885	0.524348	0.376614	0.404293	1.52649	0.796458	1.11883	0	0.286913	0.693349	0		0.121436	0.320816	0	0.390521	0.619866	0.014765	0	0.664633	0	0.442922	0.077851	0.363705	0.488587	0	0	0.324286	0
445.998	0.542696	0.630001	1.04786	0.622684	0.466387	0.5188	0.376241	0.399127	1.52049	0.799009	1.11196	0	0.27971	0.694654	0		0.116485	0.343966	0	0.414473	0.597538	0.009206	0	0.670402	0	0.463896	0.081701	0.385873	0.505568	0	0	0.327317	0
447.996	0.532816	0.625665	1.03631	0.625137	0.459127	0.510767	0.372139	0.396251	1.51327	0.803026	1.11332	0	0.278609	0.688271	0		0.112772	0.340418	0	0.40726	0.616605	0.009181	0	0.687363	0	0.461096	0.079312	0.391429	0.508146	0	0	0.33164	0
449.979	0.55734	0.644265	1.06624	0.630789	0.482892	0.531426	0.39226	0.409973	1.5347	0.823103	1.12645	0	0.298554	0.705496	0		0.109119	0.346056	0	0.402029	0.621991	0.018909	0	0.681865	0	0.465298	0.082356	0.385511	0.507829	0	0	0.324916	0
451.995	0.543144	0.632231	1.04537	0.621448	0.476342	0.51574	0.378655	0.400755	1.4956	0.813952	1.11483	0	0.288715	0.703857	0		0.104242	0.358419	0	0.432605	0.623768	0.017672	0	0.675141	0	0.478691	0.084451	0.404819	0.526488	0	0	0.342664	0
454.01	0.544099	0.618677	1.03013	0.605077	0.481969	0.507117	0.379568	0.397235	1.46834	0.803927	1.10132	0	0.294817	0.697532	0		0.10291	0.352171	0	0.409561	0.611397	0.016398	0	0.659951	0	0.459755	0.079679	0.390461	0.504316	0	0	0.331214	0
456.01	0.556558	0.624092	1.0438	0.627992	0.47681	0.523245	0.387862	0.406939	1.47542	0.82407	1.1095	0	0.292054	0.711638	0		0.104774	0.367396	0	0.420032	0.59641	0.028575	0	0.664523	0	0.488724	0.086987	0.4021	0.528253	0	0	0.338191	0
458.007	0.56286	0.627456	1.03618	0.60983	0.484784	0.516872	0.392364	0.415852	1.47504	0.832133	1.12375	0	0.300555	0.70877	0		0.099672	0.383784	0	0.444105	0.594471	0.026271	0	0.671268	0	0.500521	0.095207	0.420706	0.54512	0	0	0.339348	0
459.991	0.568424	0.632278	1.04848	0.627421	0.498638	0.531385	0.401249	0.415441	1.47113	0.840745	1.12018	0	0.309071	0.715826	0		0.101006	0.363478	0	0.42939	0.602242	0.025688	0	0.669381	0	0.487841	0.088	0.410224	0.525707	0	0	0.345888	0
461.99	0.571978	0.6284	1.05005	0.62011	0.505942	0.532141	0.407471	0.428302	1.46364	0.850248	1.11539	0	0.315084	0.725881	0		0.091959	0.365446	0	0.427433	0.586773	0.024859	0	0.657744	0	0.477544	0.079948	0.400535	0.516268	0	0	0.348479	0
463.988	0.585517	0.629896	1.04887	0.621767	0.510046	0.522832	0.40814	0.421623	1.45111	0.860525	1.11637	0	0.313516	0.718348	0		0.087132	0.371049	0	0.423802	0.610001	0.045408	0	0.650187	0	0.490453	0.088307	0.405915	0.535924	0	0	0.355623	0
466.004	0.575813	0.630448	1.05182	0.620522	0.500397	0.522582	0.408063	0.418971	1.43924	0.847665	1.12485	0	0.308931	0.734118	0		0.069556	0.367723	0	0.425275	0.569337	0.022824	0	0.640628	0	0.487111	0.092758	0.41677	0.519983	0	0	0.345381	0
468.003	0.590343	0.627555	1.05276	0.6313	0.512406	0.525805	0.411522	0.423256	1.44094	0.86419	1.11693	0	0.317356	0.732232	0		0.077557	0.364313	0	0.426493	0.565494	0.026998	0	0.653248	0	0.485947	0.087964	0.410706	0.518863	0	0	0.346205	0
470.003	0.584207	0.626749	1.05163	0.620086	0.520747	0.530147	0.405141	0.421267	1.42983	0.867978	1.11839	0	0.31806	0.728182	0		0.071406	0.36916	0	0.420253	0.567149	0.022836	0	0.629672	0	0.479595	0.089119	0.401439	0.515346	0	0	0.34472	0
472.001	0.591141	0.648173	1.05155	0.639002	0.511834	0.527048	0.417655	0.423849	1.43532	0.877209	1.12474	0	0.320556	0.734258	0		0.064152	0.349068	0	0.418212	0.541144	0.016493	0	0.607995	0	0.472365	0.074313	0.396143	0.510884	0	0	0.342228	0
474	0.596309	0.652923	1.05657	0.629024	0.520894	0.529351	0.425026	0.427349	1.40811	0.878323	1.124	0	0.319706	0.742828	0		0.060605	0.370648	0	0.416248	0.542697	0.011824	0	0.613956	0	0.487103	0.080046	0.404722	0.520305	0	0	0.349634	0
475.983	0.599945	0.647169	1.05542	0.634899	0.53374	0.528339	0.428008	0.43134	1.39438	0.89119	1.12154	0	0.332736	0.743841	0		0.071369	0.374117	0	0.425458	0.549367	0.023186	0	0.630908	0	0.492258	0.098241	0.409207	0.529005	0	0	0.357272	0
477.997	0.603911	0.648822	1.05246	0.633889	0.513393	0.532432	0.426248	0.427393	1.38551	0.884152	1.13336	0	0.326625	0.738053	0		0.068727	0.383652	0	0.435655	0.545705	0.027157	0	0.622251	0	0.50416	0.099159	0.417316	0.541435	0	0	0.366666	0
480.013	0.592879	0.641321	1.04038	0.63063	0.518499	0.527785	0.417176	0.422949	1.36086	0.870278	1.1115	0	0.323523	0.738512	0		0.07185	0.385649	0	0.441985	0.564508	0.029644	0	0.631931	0	0.509755	0.098574	0.418941	0.544232	0	0	0.3744	0
481.997	0.602781	0.656495	1.05029	0.651371	0.539503	0.544354	0.435031	0.43756	1.36115	0.903212	1.12981	0	0.339318	0.759519	0		0.06303	0.386603	0	0.440344	0.565957	0.037231	0	0.621608	0	0.49808	0.09949	0.420522	0.548534	0	0	0.362441	0
483.996	0.6061	0.646003	1.06275	0.636504	0.544409	0.5376	0.428615	0.435454	1.35011	0.895338	1.13747	0	0.34253	0.7547	0		0.054258	0.383673	0	0.436244	0.532885	0.024999	0	0.611103	0	0.495984	0.092082	0.410432	0.534507	0	0	0.357972	0
485.996	0.600441	0.639452	1.04368	0.629902	0.538462	0.535134	0.42639	0.428477	1.32539	0.894146	1.11474	0	0.340156	0.742212	0		0.054843	0.386689	0	0.437567	0.532752	0.02828	0	0.60953	0	0.50722	0.096629	0.41981	0.54204	0	0	0.38046	0
487.993	0.601468	0.648189	1.04941	0.634194	0.543686	0.528887	0.428719	0.435876	1.32701	0.892739	1.11939	0	0.338537	0.753275	0		0.063514	0.381885	0	0.448565	0.537471	0.022072	0	0.618265	0	0.50538	0.09527	0.430042	0.546469	0	0	0.373999	0
489.992	0.605862	0.644163	1.04528	0.636607	0.545239	0.531627	0.430077	0.441563	1.32045	0.900813	1.10635	0	0.347443	0.742165	0		0.071785	0.396257	0	0.452866	0.545116	0.02493	0	0.613119	0	0.519323	0.105325	0.43537	0.560834	0	0	0.373379	0
491.992	0.600611	0.635032	1.02961	0.632478	0.536816	0.518838	0.42215	0.425435	1.31234	0.888405	1.11192	0	0.330401	0.744929	0		0.063202	0.379344	0	0.445012	0.550567	0.035879	0	0.601121	0	0.506967	0.096607	0.429002	0.548661	0	0	0.372796	0
494.006	0.618016	0.644974	1.0425	0.634492	0.556627	0.530344	0.435368	0.434368	1.32201	0.903814	1.11947	0	0.347774	0.749707	0		0.084112	0.411651	0	0.467696	0.570814	0.032229	0	0.619284	0	0.535125	0.119563	0.439358	0.558978	0	0	0.382998	0
496.005	0.608259	0.650837	1.04557	0.644362	0.549467	0.535573	0.433444	0.435646	1.30545	0.899599	1.10992	0	0.344829	0.74568	0		0.072693	0.392488	0	0.446934	0.526466	0.020086	0	0.585299	0	0.50935	0.112546	0.427399	0.552213	0	0	0.379104	0
498.005	0.608708	0.65917	1.03517	0.642909	0.547085	0.526406	0.431951	0.430835	1.29434	0.902026	1.10598	0	0.336498	0.750396	0		0.070433	0.37115	0	0.439397	0.531707	0.018801	0	0.58327	0	0.496383	0.09869	0.41597	0.547035	0	0	0.371197	0
500.004	0.609113	0.647259	1.04388	0.651091	0.538731	0.526825	0.425668	0.422053	1.28791	0.896125	1.11518	0	0.336446	0.751236	0		0.084595	0.402342	0	0.452868	0.534277	0.023217	0	0.611771	0	0.523818	0.111585	0.437794	0.55981	0	0	0.392097	0
501.988	0.620297	0.65213	1.05318	0.64194	0.556734	0.540385	0.435847	0.43332	1.28986	0.916649	1.11557	0	0.348695	0.745186	0		0.098313	0.402427	0	0.471589	0.551925	0.030339	0	0.60588	0	0.530481	0.116123	0.447347	0.580135	0	0	0.390751	0
504.002	0.609977	0.641852	1.02614	0.632328	0.546974	0.525382	0.425089	0.41513	1.28087	0.89746	1.10277	0	0.338418	0.746953	0		0.085832	0.398605	0	0.462232	0.562903	0.040551	0	0.594269	0	0.52713	0.111442	0.439024	0.570908	0	0	0.390432	0
505.985	0.613249	0.644138	1.02714	0.642726	0.558186	0.520492	0.43206	0.425984	1.2567	0.912648	1.09925	0	0.345103	0.748488	0		0.086546	0.406952	0	0.465168	0.559486	0.033538	0	0.607415	0	0.53057	0.111348	0.440894	0.573325	0	0	0.391324	0
508	0.635404	0.648935	1.04989	0.660163	0.567489	0.535977	0.448693	0.438095	1.26882	0.933718	1.1076	0	0.352631	0.764525	0		0.075621	0.396195	0	0.469972	0.561773	0.034162	0	0.595136	0	0.525913	0.106322	0.442049	0.564473	0	0	0.384487	0
510	0.634958	0.666601	1.04682	0.643076	0.569934	0.53445	0.44649	0.436858	1.25443	0.937471	1.10255	0	0.356871	0.767688	0		0.073495	0.401444	0	0.463817	0.553081	0.030421	0	0.591015	0	0.531411	0.112038	0.445005	0.563507	0	0	0.383253	0
511.998	0.634657	0.664748	1.04901	0.651946	0.577503	0.523556	0.445654	0.436406	1.26292	0.936631	1.10574	0	0.359567	0.768547	0		0.067573	0.416766	0	0.48229	0.56848	0.036363	0	0.617751	0	0.545561	0.121892	0.445329	0.576095	0	0	0.402088	0
513.998	0.642469	0.677496	1.06157	0.678173	0.589129	0.548081	0.457412	0.444014	1.24835	0.950389	1.12367	0	0.371575	0.772314	0		0.075219	0.411681	0	0.47297	0.557166	0.033321	0	0.615629	0	0.542828	0.123455	0.448081	0.570649	0	0	0.391127	0
515.981	0.624388	0.67192	1.03788	0.673274	0.572452	0.526491	0.442508	0.439859	1.22767	0.930099	1.10975	0	0.359593	0.768426	0		0.066088	0.421395	0	0.479204	0.548846	0.033771	0	0.610343	0	0.544614	0.116953	0.455503	0.572655	0	0	0.398928	0
517.995	0.654448	0.703059	1.07009	0.688433	0.589838	0.54794	0.461683	0.449705	1.23912	0.96433	1.12855	0	0.369494	0.790526	0		0.053089	0.411251	0	0.468604	0.549525	0.032283	0	0.601333	0	0.533869	0.121264	0.440626	0.563047	0	0	0.393149	0
519.995	0.633954	0.683339	1.04981	0.680961	0.585466	0.533418	0.443738	0.439171	1.19868	0.934019	1.11291	0	0.364133	0.776042	0		0.053659	0.40952	0	0.466778	0.541338	0.030704	0	0.588114	0	0.531749	0.120308	0.445637	0.568033	0	0	0.390766	0
522.009	0.632107	0.674957	1.04464	0.68566	0.580222	0.534743	0.443055	0.439271	1.20966	0.938162	1.12214	0	0.363384	0.761468	0		0.061679	0.42745	0	0.486386	0.54753	0.025101	0	0.611658	0	0.557702	0.12098	0.455637	0.575232	0	0	0.410025	0
524.01	0.62858	0.687164	1.0334	0.674692	0.576568	0.529002	0.444	0.429975	1.20278	0.936427	1.10519	0	0.356269	0.767574	0		0.068351	0.424245	0	0.483987	0.547748	0.024887	0	0.610371	0	0.552369	0.123749	0.445748	0.582525	0	0	0.404222	0
526.008	0.629403	0.685546	1.02921	0.669892	0.580972	0.530704	0.443024	0.425728	1.1807	0.941268	1.10174	0	0.362371	0.775913	0		0.060653	0.426143	0	0.475765	0.555489	0.026302	0	0.599876	0	0.551024	0.124336	0.445026	0.580983	0	0	0.3951	0
527.99	0.6415	0.683095	1.03932	0.690949	0.601121	0.535281	0.446853	0.431642	1.17118	0.956199	1.11007	0	0.369214	0.778053	0		0.058923	0.436989	0	0.480891	0.534522	0.017571	0	0.601108	0	0.546592	0.131098	0.45909	0.575157	0	0	0.405536	0
530.006	0.641483	0.685252	1.05181	0.694676	0.605233	0.537484	0.452236	0.435286	1.16413	0.953999	1.1139	0	0.376276	0.77213	0		0.056236	0.435217	0	0.475036	0.528881	0.028498	0	0.592238	0	0.554521	0.125825	0.441352	0.571578	0	0	0.419948	0
531.989	0.633629	0.702488	1.03827	0.691365	0.60653	0.527176	0.440531	0.427957	1.15633	0.953715	1.10368	0	0.366779	0.779099	0		0.059217	0.440613	0	0.479064	0.532614	0.016732	0	0.58937	0	0.554817	0.128302	0.459276	0.578432	0	0	0.413367	0
533.988	0.64501	0.702991	1.04604	0.693276	0.597742	0.523497	0.444966	0.424539	1.14969	0.963911	1.1096	0	0.362655	0.769993	0		0.082186	0.461736	0	0.515791	0.561634	0.040933	0	0.614468	0	0.580966	0.144109	0.478059	0.608866	0	0	0.413137	0
536.003	0.650846	0.707077	1.05879	0.703438	0.611796	0.543757	0.457302	0.446018	1.14725	0.972852	1.12799	0	0.381451	0.787694	0		0.072279	0.449067	0	0.492705	0.556122	0.040264	0	0.595315	0	0.571551	0.129786	0.459571	0.58689	0	0	0.406893	0
538.002	0.663191	0.712667	1.05648	0.721201	0.620387	0.538232	0.461398	0.438797	1.16792	0.987009	1.12557	0	0.381606	0.793138	0		0.058007	0.452606	0	0.494536	0.532778	0.018979	0	0.592912	0	0.565675	0.123564	0.453205	0.590132	0	0	0.402469	0
540.003	0.653678	0.710468	1.05783	0.703303	0.618565	0.537834	0.459845	0.441346	1.15364	0.981487	1.1152	0	0.376111	0.786908	0		0.076025	0.445973	0	0.493556	0.548349	0.034482	0	0.59785	0	0.562482	0.129042	0.462743	0.582697	0	0	0.424814	0
542	0.65674	0.714529	1.05482	0.718808	0.618425	0.538628	0.457916	0.441143	1.1382	0.984743	1.12898	0	0.379512	0.796682	0		0.080948	0.46357	0	0.515161	0.572019	0.030428	0	0.616198	0	0.581985	0.140739	0.486141	0.608372	0	0	0.446601	0
543.999	0.65437	0.717483	1.04201	0.710023	0.625735	0.533055	0.460489	0.445087	1.12729	0.982997	1.11788	0	0.392652	0.787193	0		0.073659	0.461378	0	0.506818	0.558981	0.040324	0	0.601576	0	0.581263	0.140306	0.477244	0.610447	0	0	0.430601	0
545.998	0.667129	0.724772	1.06466	0.721914	0.629455	0.534819	0.460317	0.444008	1.12764	0.986043	1.11505	0	0.387711	0.79797	0		0.08501	0.467814	0	0.509375	0.575721	0.028776	0	0.616108	0	0.575577	0.139351	0.486834	0.612577	0	0	0.437014	0
547.998	0.664918	0.724321	1.04456	0.726346	0.626161	0.540863	0.469956	0.440393	1.11722	0.98784	1.10545	0	0.391519	0.793258	0		0.092347	0.474707	0	0.520445	0.597822	0.052529	0	0.626305	0	0.59779	0.148573	0.487455	0.629972	0	0	0.448537	0
549.995	0.660626	0.712836	1.04271	0.720906	0.635215	0.536195	0.465323	0.440415	1.10094	0.991645	1.11333	0	0.392199	0.79664	0		0.090172	0.471022	0	0.516441	0.590891	0.040639	0	0.611649	0	0.591667	0.1383	0.504776	0.640996	0	0	0.447991	0
551.997	0.665041	0.728304	1.04683	0.730333	0.638538	0.530555	0.466617	0.440939	1.09011	0.997735	1.11836	0	0.391382	0.799792	0		0.093808	0.482981	0	0.541855	0.59447	0.035703	0	0.616571	0	0.604348	0.156543	0.50577	0.652342	0	0	0.459046	0
554.011	0.676183	0.732847	1.05785	0.740952	0.634058	0.544624	0.465422	0.434313	1.09342	0.999819	1.11797	0	0.389233	0.800274	0		0.086862	0.471957	0	0.5318	0.600947	0.033197	0	0.611822	0	0.600894	0.154213	0.500541	0.634879	0	0	0.458768	0
555.994	0.674509	0.727881	1.04932	0.730335	0.64475	0.537237	0.478016	0.446271	1.08226	1.00731	1.12186	0	0.399106	0.805774	0		0.081577	0.467814	0	0.525579	0.590344	0.035081	0	0.612644	0	0.596157	0.150117	0.50206	0.624047	0	0	0.457909	0
557.992	0.688647	0.729228	1.06456	0.752691	0.642776	0.541269	0.478056	0.448584	1.0813	1.0208	1.12963	0	0.398635	0.814061	0		0.076807	0.461333	0	0.529774	0.598476	0.042169	0	0.611433	0	0.588375	0.160437	0.502963	0.631142	0	0	0.45386	0
559.992	0.688427	0.74035	1.0533	0.745266	0.640633	0.547455	0.486696	0.450413	1.08432	1.02547	1.12743	0	0.400875	0.807489	0		0.089645	0.467295	0	0.526574	0.585969	0.041585	0	0.611507	0	0.594674	0.153964	0.499037	0.624705	0	0	0.441351	0
561.991	0.711414	0.747386	1.06719	0.759491	0.64193	0.556442	0.494944	0.457528	1.0861	1.03239	1.15174	0	0.401669	0.82461	0		0.09189	0.483725	0	0.540614	0.59993	0.046425	0	0.606378	0	0.603003	0.156209	0.517832	0.642798	0	0	0.473661	0
564.005	0.685225	0.739056	1.05828	0.75125	0.647224	0.546549	0.486717	0.457881	1.07878	1.02278	1.12488	0	0.409032	0.809169	0		0.097794	0.487869	0	0.553208	0.580689	0.045319	0	0.625765	0	0.616225	0.164363	0.515969	0.645164	0	0	0.471489	0
566.004	0.689446	0.744295	1.05606	0.760225	0.657482	0.542873	0.489102	0.45519	1.07644	1.03055	1.12566	0	0.412144	0.815347	0		0.095946	0.48439	0	0.560706	0.588984	0.044302	0	0.617807	0	0.61956	0.163008	0.523751	0.640811	0	0	0.479532	0
568.003	0.710858	0.756656	1.06083	0.760605	0.666487	0.552811	0.498383	0.464362	1.07952	1.04571	1.13867	0	0.422278	0.818776	0		0.086145	0.48561	0	0.550839	0.569098	0.039486	0	0.611675	0	0.612084	0.155448	0.524405	0.656687	0	0	0.486847	0
570.004	0.698611	0.75896	1.06314	0.765169	0.654269	0.540925	0.497828	0.458496	1.07279	1.0423	1.12661	0	0.415762	0.82658	0		0.080465	0.48313	0	0.548972	0.548501	0.033689	0	0.606196	0	0.616402	0.165955	0.52269	0.634037	0	0	0.487929	0
572.002	0.71468	0.750176	1.07294	0.775062	0.668341	0.551349	0.50119	0.46465	1.06842	1.04744	1.13082	0	0.42259	0.827007	0		0.083016	0.48782	0	0.557601	0.574427	0.048303	0	0.626359	0	0.615538	0.170027	0.522049	0.654475	0	0	0.472923	0
573.985	0.714045	0.763534	1.06717	0.768429	0.662523	0.555211	0.500305	0.457423	1.06967	1.04929	1.13982	0	0.415571	0.825104	0		0.090622	0.507456	0	0.563225	0.576511	0.041523	0	0.642101	0	0.636015	0.179578	0.545966	0.672647	0	0	0.494023	0
576	0.702001	0.758413	1.05358	0.770571	0.655502	0.547496	0.494592	0.452907	1.07452	1.04351	1.12781	0	0.416405	0.834046	0		0.082753	0.495241	0	0.56287	0.576738	0.050613	0	0.626862	0	0.60923	0.170914	0.539815	0.663541	0	0	0.483768	0
577.999	0.719724	0.758046	1.06475	0.781275	0.662334	0.556267	0.500374	0.458024	1.07454	1.04919	1.13752	0	0.416549	0.83988	0		0.083734	0.516552	0	0.594557	0.584915	0.046158	0	0.642531	0	0.650872	0.17792	0.551489	0.694265	0	0	0.499077	0
579.999	0.714254	0.777413	1.07525	0.790545	0.668745	0.556392	0.503372	0.469052	1.07473	1.05533	1.14384	0	0.417727	0.842268	0		0.098756	0.517142	0	0.584592	0.601603	0.059403	0	0.653582	0	0.655462	0.183227	0.558957	0.698487	0	0	0.517713	0
581.997	0.730037	0.781539	1.07255	0.792674	0.675688	0.571084	0.51795	0.472741	1.0537	1.06625	1.15415	0	0.428003	0.842236	0		0.08835	0.517966	0	0.584271	0.597454	0.055027	0	0.639543	0	0.643488	0.181254	0.551672	0.692346	0	0	0.496681	0
583.979	0.72217	0.765079	1.06498	0.778863	0.663415	0.559825	0.502368	0.460488	1.04074	1.05267	1.12993	0	0.424214	0.830634	0		0.076542	0.522747	0	0.592477	0.583208	0.054256	0	0.643812	0	0.652061	0.176179	0.563715	0.707065	0	0	0.505007	0
585.996	0.730587	0.778941	1.07566	0.80631	0.685447	0.570298	0.519262	0.474189	1.06028	1.07287	1.14775	0	0.436616	0.851	0		0.088365	0.527441	0	0.588246	0.595327	0.058886	0	0.66745	0	0.651675	0.186851	0.565224	0.701732	0	0	0.514922	0
587.995	0.72379	0.774807	1.06965	0.787436	0.683947	0.571223	0.512949	0.46625	1.04837	1.07202	1.14437	0	0.427095	0.841907	0		0.091406	0.52143	0	0.595442	0.596603	0.066481	0	0.660322	0	0.658987	0.189013	0.564842	0.704532	0	0	0.515225	0
590.01	0.722784	0.758034	1.05441	0.779534	0.672983	0.548099	0.499969	0.455907	1.04489	1.04875	1.13477	0	0.422969	0.840048	0		0.084934	0.523275	0	0.602824	0.586125	0.045242	0	0.646791	0	0.658596	0.187942	0.564461	0.697654	0	0	0.514302	0
592.009	0.719952	0.759876	1.04764	0.782458	0.665673	0.547764	0.497528	0.448249	1.04053	1.05946	1.11064	0	0.418761	0.825855	0		0.077719	0.494091	0	0.572209	0.579408	0.059314	0	0.643309	0	0.632347	0.17836	0.542518	0.672392	0	0	0.501263	0
594.008	0.730398	0.769587	1.06997	0.785026	0.676679	0.566128	0.507056	0.462373	1.05093	1.06922	1.14136	0	0.421419	0.846841	0		0.077091	0.511514	0	0.589153	0.58086	0.035175	0	0.659986	0	0.648426	0.18813	0.557739	0.691116	0	0	0.509494	0
596.007	0.739788	0.786484	1.07582	0.80402	0.68726	0.571359	0.518221	0.470928	1.0536	1.09694	1.15044	0	0.430152	0.85729	0		0.083149	0.508767	0	0.580453	0.591477	0.04964	0	0.642254	0	0.647882	0.187739	0.549296	0.680117	0	0	0.492876	0
597.99	0.746631	0.787588	1.08877	0.801677	0.709027	0.571531	0.528509	0.479285	1.04773	1.10088	1.14829	0	0.444473	0.857345	0		0.078374	0.493693	0	0.573034	0.595496	0.038671	0	0.635837	0	0.640991	0.180745	0.547175	0.67348	0	0	0.495058	0

## Sheet: Fig 1g
Ad-βgal	1.97833	2.72423	3.10778	3.30172	0.89245	2.07042	1.95045	2.03707	4.27748	2.23729	3.31397	0.657418	0.924586	2.1091	0.781665
Ad-Cre	0.827449	4.43059	3.89091	5.6934	2.21737	2.73627	1.23405	6.02036	4.98958	5.4669	2.67395	5.43269	5.57464	4.13528	4.31386	2.90045	1.1567

## Sheet: Fig 1k
	Ad-βgal			Ad-Cre
Veh	19.403	18.4931	18.1818	27.8481	30.6122	26.3158
TGFβ	30.7692	36.2963	36.5854	46.9136	54.4554	48.718
AngII	20	32.6531	36.3636	39.0244	50.4273	50

## Sheet: Fig 1l
	Ad-bgal
Veh	1.8541	1.85131	1.96434	1.95533	0.140792	0.336235	0.987172	1.04916	1.19494	1.40032	0.866327	1.07877	1.7238	0.88536	1.41112	0.782463	0.425089	0.605435	0.640192	0.57369	0.57369	1.5778	1.24168	1.31672	1.42739	1.60994	1.48323	1.49705	0.741717	0.741717	1.40336	1.60327	1.86821	2.24539	2.37773	1.55553	1.7236	1.23554	1.99421	2.01071	1.94589	1.16349	1.23084	1.81971	1.9616	1.88491	1.53995	2.10513	2.04121
TGFβ	2.1435	1.2582	0.484846	1.74685	2.07661	2.0298	2.35847	1.33202	0.839007	1.27636	1.70406	2.43047	2.03444	1.73754	1.37775	1.8099	1.55567	0.923755	1.43207	0.885285	1.91519	1.64127	1.49591	0.901945	1.43128	1.36322	1.75835	2.45979	1.90223	1.15717	1.45384	0.683225	1.3974	1.49758	0.943681	0.944011	0.944011	1.3816	1.12942	1.25556	1.24996	0.369544	1.50822	1.00997	2.00102	1.14622	1.73912	1.67109	1.57909
AngII	1.63652	1.7205	1.10509	1.24996	1.45358	0.418833	0.34065	2.53642	1.00733	1.82559	1.7491	2.32563	2.456	2.47957	2.705	1.93012	1.42487	1.5015	2.76607	2.64284	1.31845	1.58152	1.33379	1.44544	1.64579	1.37841	1.28032	1.47765	1.23004	1.53486	1.63873	1.3745	2.15265	1.17776	0.594903	1.48537	1.59693	1.48459	1.01211	0.752462	1.46426	1.08306	1.9944	2.16341	1.92765	2.02125	1.67741	1.78392	2.06668
[truncated: 430 more columns]

## Sheet: Fig 1n
	Ad-βgal	Ad-Cre
	17.8675	29.7261
	27.9248	25.2082
	25.7804	29.1976
	23.8805	35.7347
		32.3136

## Sheet: Fig 1o
	Ad-βgal										Ad-Cre
Col1a1	0.888703	1.12524	0.920237	1.08668	0.96902	0.981542	1.04944				1.10445	1.2416	1.952	2.02414	1.45861	1.57869	1.51865
Col1a2	0.865618	1.15524	0.876066	1.14147							1.23696	1.27771	0.90056	0.886225
Col3a1	0.875549	1.34066	0.783786	0.93074	1.07441						1.46141	2.07123	1.25342	1.34293	1.39642
αSMA	0.810135	1.23436	0.914268	1.18823	0.897503						2.30725	2.15364	1.52505	2.06903	1.79704
Postn	0.914489	1.09351	0.8975	1.11421	0.911043	1.09764	1.03374	1.02811	0.938157		1.18513	1.26447	1.51275	1.74063	1.16861	1.33421	1.86435	1.81306	1.83871
Lox	1.35008	0.740695	0.918442	1.0888	1.0061	0.993941					0.833074	0.806405	1.09573	1.03707	2.66007	1.13781
Fn1	0.967914	1.03315	0.901142	1.1097	1.02137	0.979073					2.59002	2.66371	1.06476	1.12454	1.94423	1.85339
Pdgfra	0.96311	1.0383	1.02119	0.979255	0.992019	1.00805					1.58892	1.54317	1.33886	1.23236	1.92122	1.81593

## Sheet: Fig 1p
	Ad-βgal							Ad-Cre
0	1.22491	1.19805	0.726033	1.03257	0.923265	0.895176		0.693265	1.03675	1.37553	1.28199	0.81942	0.794268
24	1.76043	1.44474	1.75188	1.62548	1.22552	1.29636		1.37081	1.25173	1.32326	1.33112	1.16802	1.41404
48	1.98209	2.32404	2.02117	2.46692	2.11948	1.66456		0.887803	1.61251	1.59404	1.66753	1.5964	1.44823
72	2.60859	2.92917	2.33503	2.64645	2.37106	1.96743		1.48242	1.3826	1.02693	1.90884	1.89508	1.67107
96	2.69286	2.11154	2.02056	2.66416	2.07368	1.98575		1.34526	1.63255	1.92298	1.2816	1.6746	1.38574

## Sheet: Supplemental Fig 1b
	Ad-βgal
Veh	0	0	0	0	0	0	0	0	0	0	0	0	16.6667	0	0	20	0	0	0	0	0	0	20	0	0	0	0	0	0	0	0	0	0	0	0	0	0	0	0	0	0	0	0	0	0	0	0	0	0
TGFβ	44.4444	33.3333	33.3333	37.5	50	50	37.5	44.4444	37.5	57.1429	40	50	55.5556	50	25	20	33.3333	25	42.8571	37.5	37.5	42.8571	33.3333	40	25	21.4286	42.8571	42.8571	37.5	42.8571	40	50	50	25	50	50	20	50	37.5	53.8462	37.5	37.5	50	25	37.5	33.3333	33.3333	38.4615	50
AngII	40	50	60	50	50	37.5	57.1429	40	25	33.3333	25	62.5	33.3333	50	42.8571	50	50	50	45.4545	40	50	33.3333	50	20	28.5714	37.5	50	50	25	33.3333	50	40	20	33.3333	60	50	57.1429	37.5	44.4444	50	60	50	40	30	37.5	44.4444	30	50	25
[truncated: 51 more columns]

[truncated: 96 more sheets: Fig 2a, Fig 2b, Fig 2c, Fig 2d, Fig 2e, Fig 2i, Fig 2j, Fig 2k, Fig 2l, Fig 2n, Fig 2o, Fig 2p, Fig 2q, Supp Fig 2a, Supp Fig 2b, Supp Fig 2c, Supp Fig 2d, Supp Fig 2e, Supp Fig 2f, Supp Fig 2g …]
